# Supplementary material for: Genome-wide identification of the RPD3/HDA1 gene family in foxtail millet (Setaria italica) and analysis of their association with plant height
Source: Front Plant Sci. 2026 Jan 5;16:1722313. doi: 10.3389/fpls.2025.1722313 (PMC12812603; doi:10.3389/fpls.2025.1722313)
Supplement: Supplementary Table 1 — Physicochemical parameters of 13 SiRPD3/HDA1 genes in Setaria italica [file Table1.xlsx]

## Sheet: Table S1
Table S1. Physicochemical parameters of 13 SiRPD3/HDA1 genes in Setaria italica
Gnen ID	Chromoosome	Protein Length	Protein MW(KD)	Protein pl	GRAVY	Subcellular localization
Seita.1G034500.1	Chr1	382	42.06	10.23	-0.22	Chloroplast/Mitochondrial
Seita.1G037700.1	Chr1	522	58.63	5.24	-0.606	Nuclear
Seita.2G381100.1	Chr2	771	83.95	5.48	-0.216	Chloroplast
Seita.2G042600.1	Chr2	631	68.2	5.42	-0.229	Cytoplasmic
Seita.3G130200.1	Chr3	309	32.62	7.12	-0.148	Chloroplast
Seita.3G226100.1	Chr3	386	41.87	5.35	-0.237	Extracellular/Cytoplasmic
Seita.4G231000.1	Chr4	518	57.53	5.39	-0.599	Nuclear
Seita.4G235100.1	Chr4	351	38.78	7.04	-0.053	Chloroplast
Seita.5G190100.1	Chr5	404	44.12	6	-0.242	Extracellular/Cytoplasmic
Seita.5G255900.1	Chr5	466	51.7	6.39	-0.399	Nuclear/Mitochondrial
Seita.6G118400.1	Chr6	458	50.9	5.36	-0.43	Nuclear/Cytoplasmic
Seita.7G088900.1	Chr7	430	49.13	4.98	-0.394	Cytoplasmic/Nuclear
Seita.7G281200.1	Chr7	444	47.87	6.01	-0.125	Mitochondrial

## Sheet: Table S2
Table S2. Segmentally duplicated SiPRD3/HDA1 gene pairs and Ka, Ks, and Ka/Ks ratio
Chromosome	Gene ID	Chromosome	Gene ID	Duplication Type	Ka	Ks	Ka/Ks	Selection pressure
Chr1	Seita.1G034500	Seita.4G235100	Chr4	Segmental duplication	0.204527	1.16837	0.175053	Purifying selection
Chr1	Seita.1G037700	Seita.4G231000	Chr4	Segmental duplication	0.115301	0.767749	0.15018	Purifying selection

## Sheet: Table S3
Table S3. Syntenic PRD3/HDA1 gene pairs between foxtail millet and Sorghum bicolor Moench, Oryza sativa, Zea mays, Brachypodium distachyon and Hordeum vulgare, respectively
Si-Chromosome	Gene ID	Chromosome	Gene ID
Chr7	Si-Seita.7G088900.1	Sb-Chr06	Sb-Sobic.006G067600.1
Chr5	Si-Seita.5G255900.1	Sb-Chr03	Sb-Sobic.003G200400.1
Chr4	Si-Seita.4G231000.1	Sb-Chr04	Sb-Sobic.004G091200.1
Chr4	Si-Seita.4G235100.1	Sb-Chr04	Sb-Sobic.004G094500.1
Chr4	Si-Seita.4G235100.1	Sb-Chr10	Sb-Sobic.010G172900.1
Chr4	Si-Seita.4G231000.1	Sb-Chr10	Sb-Sobic.010G176300.1
Chr3	Si-Seita.3G226100.1	Sb-Chr09	Sb-Sobic.009G153700.1
Chr2	Si-Seita.2G042600.1	Sb-Chr02	Sb-Sobic.002G043100.3
Chr1	Si-Seita.1G034500.1	Sb-Chr04	Sb-Sobic.004G094500.1
Chr1	Si-Seita.1G037700.1	Sb-Chr04	Sb-Sobic.004G091200.1
Chr1	Si-Seita.1G037700.1	Sb-Chr10	Sb-Sobic.010G176300.1
Chr1	Si-Seita.1G034500.1	Sb-Chr10	Sb-Sobic.010G172900.1
Chr7	Si-Seita.7G281200.1	Os-Chr11	Os-LOC_Os11g09370.1.MSU
Chr7	Si-Seita.7G281200.1	Os-Chr12	Os-LOC_Os12g08220.1.MSU
Chr7	Si-Seita.7G088900.1	Os-Chr4	Os-LOC_Os04g33480.1.MSU
Chr5	Si-Seita.5G255900.1	Os-Chr1	Os-LOC_Os01g40400.1.MSU
Chr4	Si-Seita.4G231000.1	Os-Chr2	Os-LOC_Os02g12350.1.MSU
Chr4	Si-Seita.4G235100.1	Os-Chr6	Os-LOC_Os06g37420.1.MSU
Chr4	Si-Seita.4G231000.1	Os-Chr6	Os-LOC_Os06g38470.1.MSU
Chr3	Si-Seita.3G226100.1	Os-Chr5	Os-LOC_Os05g36920.1.MSU
Chr2	Si-Seita.2G042600.1	Os-Chr7	Os-LOC_Os07g06980.1.MSU
Chr1	Si-Seita.1G037700.1	Os-Chr2	Os-LOC_Os02g12350.1.MSU
Chr1	Si-Seita.1G037700.1	Os-Chr6	Os-LOC_Os06g38470.1.MSU
Chr1	Si-Seita.1G034500.1	Os-Chr6	Os-LOC_Os06g37420.1.MSU
Chr7	Si-Seita.7G088900.1	Zm-Chr2	Zm-Zm00001d003813_T001.RefGen
Chr6	Si-Seita.6G118400.1	Zm-Chr4	Zm-Zm00001d050139_T001.RefGen
Chr4	Si-Seita.4G231000.1	Zm-Chr4	Zm-Zm00001d053595_T004.RefGen
Chr4	Si-Seita.4G231000.1	Zm-Chr5	Zm-Zm00001d016381_T001.RefGen
Chr4	Si-Seita.4G231000.1	Zm-Chr9	Zm-Zm00001d046388_T001.RefGen
Chr4	Si-Seita.4G235100.1	Zm-Chr9	Zm-Zm00001d046348_T003.RefGen
Chr3	Si-Seita.3G226100.1	Zm-Chr8	Zm-Zm00001d010152_T002.RefGen
Chr2	Si-Seita.2G042600.1	Zm-Chr7	Zm-Zm00001d018864_T001.RefGen
Chr1	Si-Seita.1G037700.1	Zm-Chr4	Zm-Zm00001d053595_T004.RefGen
Chr1	Si-Seita.1G037700.1	Zm-Chr5	Zm-Zm00001d016380_T001.RefGen
Chr1	Si-Seita.1G034500.1	Zm-Chr9	Zm-Zm00001d046348_T003.RefGen
Chr7	Si-Seita.7G088900.1	Bd-Chr3	Bd-Bradi3g44780.1
Chr7	Si-Seita.7G281200.1	Bd-Chr4	Bd-Bradi4g40960.1
Chr7	Si-Seita.7G088900.1	Bd-Chr5	Bd-Bradi5g09190.6
Chr6	Si-Seita.6G118400.1	Bd-Chr3	Bd-Bradi3g22370.1
Chr5	Si-Seita.5G255900.1	Bd-Chr2	Bd-Bradi2g42075.4
Chr4	Si-Seita.4G231000.1	Bd-Chr1	Bd-Bradi1g37290.4
Chr4	Si-Seita.4G235100.1	Bd-Chr1	Bd-Bradi1g37510.1
Chr4	Si-Seita.4G231000.1	Bd-Chr3	Bd-Bradi3g08060.1
Chr3	Si-Seita.3G226100.1	Bd-Chr2	Bd-Bradi2g24020.1
Chr2	Si-Seita.2G042600.1	Bd-Chr1	Bd-Bradi1g56740.17
Chr1	Si-Seita.1G034500.1	Bd-Chr1	Bd-Bradi1g37510.1
Chr1	Si-Seita.1G037700.1	Bd-Chr1	Bd-Bradi1g37290.4
Chr1	Si-Seita.1G037700.1	Bd-Chr3	Bd-Bradi3g08060.1
Chr7	Si-Seita.7G088900.1	Hv-Chr2	Hv-HORVU2Hr1G072570.5
Chr4	Si-Seita.4G231000.1	Hv-Chr6	Hv-HORVU6Hr1G038710.1
Chr4	Si-Seita.4G231000.1	Hv-Chr7	Hv-HORVU7Hr1G085870.2
Chr3	Si-Seita.3G226100.1	Hv-Chr1	Hv-HORVU1Hr1G074110.1
Chr1	Si-Seita.1G037700.1	Hv-Chr6	Hv-HORVU6Hr1G038710.1
Chr1	Si-Seita.1G037700.1	Hv-Chr7	Hv-HORVU7Hr1G085870.2

## Sheet: Table S4
Table S4. Primers sequences used in this study
Primer ID	Forward Primer ( 5’→3’)	Reverse Primer ( 5’→3’)
Seita.2G042600-qPCR	GCCTGAATTGCCATGAGCTT	CTCACTGTGGAGCAGCATTC
Seita.4G235100qPCR	CAGGTACCTCACCAGGGAAG	ACAATGGAGGCGACTCTGAA
Seita.5G190100-qPCR	TTCCAGAGGTACTACAAG	CTGCTTTACTTTGGTCAC
Seita.1G034500-qPCR	GCCCGAGTTATAGCAGAT	CTCTCAGCCACAATCCAT
Seita.5G255900-qPCR	AAGCGACACCTCGACTTG	ATTTACAATACAACTTTTCGGACC
qPCR-actin	GACGCACAACAGGTATCGTG	TCAAGTGCCACATAGGCGAG
pUbi::Seita.2G042600-eGFP	ttacttctgcactaggtaccATGGCATCTGATATGAAACC	cggacttaagactagtAGGCTCTGCTGAATCAATAG
pUbi::Seita.5G190100-eGFP	ttacttctgcactaggtaccATGACGCACCACCTCATCAA	cggacttaagactagtAGAACTCGGTGAGGTCCAGG

## Sheet: Table S5
Table S5.Plant Height Variation of Foxtail Millet Accessions Grouped by Seita.2G042600 Haplotypes
Sample ID	Plant_height_cm_Beijing_SY_2011	Plant_height_cm_Shanxi_CZ_2011	Plant_height_cm_Hebei_HS_2017	Plant_height_cm_Shanxi_YL_2020	Hap_type
WGS0002	79	72	102	114.75	H001
WGS0004	87.38	86	100	127.25	H001
WGS0005	80	93	106	121.25	H001
WGS0006	107	92	122	130.8	H001
WGS0007	99	100	109	141	H002
WGS0008	96	77	91	147.15	H001
WGS0009	127.38	92	128	158.1	H005
WGS0010	122	93	114	146.65	H001
WGS0011	90	74	NA	108.75	H001
WGS0012	115	98	138	156.5	H001
WGS0015	78	87	112	151.5	H001
WGS0016	102.25	97	133	146.8	H002
WGS0020	120	113	150	177	H004
WGS0023	116	98	134	132	H005
WGS0024	134	110	126	136	H002
WGS0026	119.25	111	123	163.15	H006
WGS0027	120.75	112	92	152	H002
WGS0028	118	107	105	133.5	H001
WGS0030	84	54	110	109	H001
WGS0031	114	68	84	109	H002
WGS0032	111	64	108	150	H001
WGS0033	97	58	NA	118	H001
WGS0035	115	69	NA	126	H001
WGS0041	128	110	136	170	H003
WGS0042	112	75	109	150.25	H002
WGS0043	143.62	110	156	184	H005
WGS0044	119.12	88	140	148	H005
WGS0045	157.5	108	164	170	H003
WGS0050	131	124	138	188	H003
WGS0051	146	116	134	194	H005
WGS0052	142.38	130	132	170	H005
WGS0053	162.5	111	148	174	H002
WGS0054	150	121	132	188	H001
WGS0055	114.33	87	110	166	H005
WGS0056	130	124	144	155	H005
WGS0057	113	100	134	142	H003
WGS0058	119.38	94	118	120	H006
WGS0059	134	118	140	146	H004
WGS0060	138	114	135	176	H004
WGS0063	133	126	131	175.5	H004
WGS0065	145	124	128	170	H006
WGS0066	114	87	NA	130	H002
WGS0069	137	106	NA	132	H003
WGS0070	138	112	116	160	H002
WGS0071	125	110	129	140	H002
WGS0072	131	109	126	173	H002
WGS0073	140	116	NA	173	H005
WGS0075	136	125	134	171	H006
WGS0076	156	130	134	198	H003
WGS0078	111	69	NA	NA	H005
WGS0079	122	72	118	134	H001
WGS0081	140	113	129	168	H006
WGS0085	138	86	NA	143	H002
WGS0086	103	65	94	138	H002
WGS0089	112	91	113	144	H003
WGS0090	113	79	112	109	H005
WGS0092	96	118	135	172	H002
WGS0095	112	92	92	154	H002
WGS0096	121	96	129	135	H001
WGS0097	128	101	132	146	H001
WGS0099	112	64	121	156	H001
WGS0101	117.62	98	112	149	H001
WGS0105	115	64	102	118	H001
WGS0106	95	62	122	140	H005
WGS0107	106	72	133	152	H002
WGS0109	108	62	121	100	H002
WGS0110	NA	48	NA	202	H005
WGS0112	157	115	167	195	H001
WGS0113	150	116	156	158	H004
WGS0114	149	112	138	185	H002
WGS0116	141.88	109	147	172	H001
WGS0122	117	95	129	148	H002
WGS0124	117	112	126	132	H002
WGS0127	112	91	130	138	H001
WGS0129	141	104	128	146	H005
WGS0130	113	103	131	156	H002
WGS0131	130	93	128	146	H002
WGS0133	132	92	149	168	H002
WGS0134	87	66	96	NA	H001
WGS0135	104.62	82	114	143	H001
WGS0136	102	98	126	120	H001
WGS0137	118	106	135	146	H002
WGS0138	134	121	153	192	H001
WGS0139	117	99	129	151	H005
WGS0140	94	67	130	134	H002
WGS0141	72	55	NA	109	H001
WGS0142	113	75	97	156	H001
WGS0143	120	66	114	150	H005
WGS0145	125	90	116	144	H006
WGS0146	107	91	112	146	H002
WGS0147	119	83	124	114	H002
WGS0148	116.05	91	125	140	H005
WGS0149	111	92	119	143	H006
WGS0150	118	76	125	134	H002
WGS0151	134	100	152	153	H001
WGS0152	132	102	138	138	H002
WGS0153	131	102	138	154	H002
WGS0154	113	91	138	148	H001
WGS0155	123	79	126	142	H001
WGS0156	138	112	160	200	H001
WGS0157	109	66	118	NA	H002
WGS0158	126	93	146	159	H001
WGS0159	72	62	98	94	H002
WGS0163	147	105	NA	170	H001
WGS0166	135	125	159	178	H004
WGS0168	130	129	155	185	H003
WGS0171	146	112	136	152	H004
WGS0172	145	121	124	156	H002
WGS0173	146	128	142	162	H006
WGS0174	156.12	124	142	160	H005
WGS0175	133	129	135	185	H003
WGS0176	120	96	129	123	H006
WGS0179	163	110	165	178	H001
WGS0180	119	78	128	153	H001
WGS0181	146	136	163	182	H003
WGS0182	131	107	150	162	H003
WGS0183	143	102	149	182	H002
WGS0186	167	144	150	188	H002
WGS0187	160	130	148	178	H002
WGS0191	NA	140	140	NA	H004
WGS0193	149	152	160	140	H001
WGS0195	120	105	132	152	H002
WGS0196	136	109	158	204	H001
WGS0197	110	68	106	124	H002
WGS0200	94	60	102	NA	H001
WGS0201	98	60	103	NA	H001
WGS0202	171	143	167	181	H003
WGS0203	165	130	130	159	H002
WGS0204	132.62	106	147	170	H004
WGS0206	137.38	107	127	NA	H006
WGS0207	122	92	120	NA	H001
WGS0209	144	128	115	154	H001
WGS0211	92	104	116	162	H005
WGS0212	96.62	68	NA	104	H005
WGS0213	159	142	NA	167	H005
WGS0214	NA	68	99	NA	H004
WGS0215	120.25	94	116	136	H006
WGS0216	NA	91	98	116	H004
WGS0217	NA	86	104	110	H004
WGS0218	146.88	119	118	152	H001
WGS0219	166	126	142	172	H002
WGS0226	139	115	134	158	H004
WGS0227	140.5	113	140	154	H006
WGS0228	141	118	144	172	H006
WGS0229	144	115	150	166	H004
WGS0230	153	146	141	163	H004
WGS0232	158	133	128	196	H003
WGS0233	132	120	144	172	H003
WGS0234	103	86	128	133	H005
WGS0235	154	122	140	NA	H005
WGS0236	NA	150	158	NA	H001
WGS0238	123	83	136	154	H001
WGS0239	140	83	154	157	H001
WGS0240	158	112	154	180	H001
WGS0241	166	105	146	146	H003
WGS0242	150	116	126	162	H003
WGS0243	129	94	NA	144	H004
WGS0244	156	105	145	180	H005
WGS0245	122	106	139	190	H001
WGS0249	134	128	NA	160	H005
WGS0250	132	106	141	175	H001
WGS0252	149	118	122	NA	H001
WGS0262	143	110	132	148	H005
WGS0263	137	106	137	143	H005
WGS0264	132	139	140	170	H004
WGS0267	135	120	120	158	H001
WGS0269	130.88	113	154	165	H006
WGS0270	125.12	118	139	164	H006
WGS0271	133	120	128	159	H001
WGS0272	124	114	120	143	H005
WGS0273	135.62	108	138	150	H001
WGS0274	120	86	127	142	H002
WGS0276	133	86	102	114	H003
WGS0277	128	84	113	122	H003
WGS0278	121	96	112	141	H003
WGS0279	132	86	127	132	H004
WGS0282	138	98	123	127	H002
WGS0283	132	92	117	133	H001
WGS0285	132	97	130	134	H003
WGS0286	128	84	129	130	H003
WGS0289	129	98	128	134	H002
WGS0291	133	90	116	124	H001
WGS0292	122	84	118	157	H002
WGS0293	120	95	109	116	H001
WGS0294	162	114	145	150	H003
WGS0295	132	92	143	124	H004
WGS0296	154	128	159	154	H003
WGS0297	NA	88	128	122	H003
WGS0299	137	104	131	143	H006
WGS0300	154	106	145	142	H001
WGS0301	136	101	128	124	H002
WGS0302	138	85	138	141	H003
WGS0305	126	82	123	130	H003
WGS0306	129	90	126	130	H003
WGS0311	118	95	118	140.5	H002
WGS0312	141	104	119	136	H002
WGS0313	139	90	130	148	H003
WGS0314	140	102	130	144	H002
WGS0315	134	93	127	142	H002
WGS0317	118	106	138	136.5	H001
WGS0318	132	109	121	146	H001
WGS0319	141	108	130	130	H001
WGS0321	135	104	124	145	H001
WGS0322	140	109	109	132	H006
WGS0326	150	112	120	146	H002
WGS0328	NA	111	153	190	H004
WGS0331	124	82	134	137	H001
WGS0332	143	116	160	159	H001
WGS0333	132	107	146	170	H001
WGS0334	118	99	148	177	H001
WGS0335	138	90	152	144	H001
WGS0336	96	86	125	136	H001
WGS0337	103	78	108	118	H001
WGS0338	121	92	149	143	H002
WGS0339	122	88	120	134	H001
WGS0340	100	72	132	164	H001
WGS0341	152	126	143	167	H001
WGS0342	176	120	160	164	H001
WGS0344	168	112	153	167	H003
WGS0346	132.38	102	122	146	H004
WGS0348	103	85	106	137	H002
WGS0350	128	99	106	143	H002
WGS0351	137	104	120	148	H003
WGS0353	108	72	118	118	H001
WGS0354	126	103	116	125	H001
WGS0355	135	109	130	146	H001
WGS0356	124	96	135	128	H004
WGS0357	128	105	130	136	H002
WGS0359	153	113	116	NA	H002
WGS0361	140	98	131	144	H006
WGS0363	128.75	107	136	143	H003
WGS0364	152	114	144	146	H001
WGS0365	146	127	152	174	H001
WGS0366	130	116	128	160	H002
WGS0367	97	106	124	151.25	H001
WGS0369	138	107	134	144	H002
WGS0370	144	121	141	163	H002
WGS0372	141	109	144	156	H002
WGS0373	150	126	154	188	H002
WGS0374	152	118	149	157.75	H001
WGS0376	159	119	148	167	H002
WGS0378	164	103	139	144	H001
WGS0379	170	117	157	174	H001
WGS0381	NA	68	89	118	H004
WGS0382	147	102	144	151	H002
WGS0383	146	118	152	146	H002
WGS0384	144	120	146	172	H001
WGS0385	150	131	142	186	H001
WGS0387	148	106	138	168	H003
WGS0388	132	120	142	164	H001
WGS0391	112	90	108	132	H001
WGS0392	128	98	136	139	H002
WGS0394	85	83	114	NA	H001
WGS0395	131	114	141	154	H001
WGS0396	112	118	137	166	H001
WGS0397	95	91	113	126	H002
WGS0398	83	87	100	115	H002
WGS0399	115	96	130	132	H001
WGS0400	111	97	126	144	H002
WGS0401	107	110	130	142	H001
WGS0402	106	104	116	158	H001
WGS0404	136	116	134	162	H002
WGS0405	132	110	135	135	H002
WGS0406	148	113	138	159.5	H002
WGS0408	145	109	NA	164	H002
WGS0410	146	120	131	168.25	H002
WGS0411	140	111	138	160	H002
WGS0413	114	89	136	167.25	H001
WGS0415	141.62	109	157	189	H001
WGS0416	136	101	142	182.75	H001
WGS0417	148	76	145	170	H001
WGS0418	163	124	148	172	H003
WGS0420	143.5	126	140	162	H003
WGS0421	150	123	154	169	H003
WGS0422	126.33	124	140	NA	H006
WGS0425	138	116	NA	168	H001
WGS0426	145	137	165	194	H003
WGS0427	141	126	142	172.25	H006
WGS0429	172	120	142	158	H003
WGS0430	157	119	140	NA	H006
WGS0431	182	131	162	201	H003
WGS0432	173	128	158	178	H003
WGS0433	140	96	132	128	H001
WGS0435	160	118	150	202	H003
WGS0436	158.25	129	150	198	H003
WGS0437	141	127	144	156	H006
WGS0438	136	122	133	178	H004
WGS0440	144	136	142	170	H003
WGS0442	142	128	158	154	H003
WGS0444	150	134	133	156	H002
WGS0445	127	142	148	170	H003
WGS0446	148	132	160	164	H001
WGS0447	142	109	163	166	H001
WGS0451	139	129	145	174	H003
WGS0452	141	125	156	173	H003
WGS0457	127	77	116	124	H002
WGS0458	146	128	144	172	H003
WGS0459	178	137	152	184	H003
WGS0461	155	144	165	198	H003
WGS0463	154.62	122	NA	139	H002
WGS0467	124	96	110	144	H002
WGS0468	147	101	118	170	H001
WGS0469	158	87	132	164	H001
WGS0471	98	64	85	118	H002
WGS0474	157	113	125	118	H002
WGS0476	144.75	105	130	150	H001
WGS0477	167	117	141	165	H001
WGS0478	175	121	155	174	H002
WGS0479	115	80	86	125	H001
WGS0480	124	84	116	114	H004
WGS0481	162	123	152	180	H003
WGS0482	162	124	154	164	H006
WGS0484	146	126	128	163	H001
WGS0485	153	126	156	183	H003
WGS0486	116	106	120	121	H004
WGS0487	134	87	132	140	H003
WGS0488	120	71	104	118.25	H002
WGS0489	140	106	149	152	H001
WGS0490	148	117	148	176	H003
WGS0491	129	92	NA	139	H003
WGS0494	140	120	140	162	H002
WGS0495	140	108	128	159.75	H003
WGS0496	129	106	NA	150	H003
WGS0497	126	103	NA	140	H001
WGS0498	122	103	118	120	H001
WGS0499	126	93	121	138	H004
WGS0500	108	86	114	130	H002
WGS0501	130	123	138	168	H001
WGS0502	126	128	151	165	H005
WGS0505	138	114	163	174.75	H004
WGS0507	150	118	143	164	H006
WGS0512	166	126	145	175	H002
WGS0513	148.12	114	146	172	H006
WGS0519	NA	118	164	189	H006
WGS0520	154	102	146	152	H004
WGS0522	166	105	155	174	H001
WGS0524	142	132.75	159	125	H006
WGS0525	NA	125	146	152	H001
WGS0527	124	130	NA	180	H005
WGS0530	132	150	143	166	H001
WGS0532	155	135	130	164	H005
WGS0533	167	122	NA	196	H005
WGS0535	125	91	151	168	H001
WGS0536	124	117	134	152	H003
WGS0537	119	103	122	144	H005
WGS0538	139	110	136	163	H004
WGS0541	145	120	153	186	H004
WGS0542	142	116	130	171.75	H004
WGS0543	94	89	108	124	H002
WGS0544	128	103	119	148	H002
WGS0545	154	129	145	170	H002
WGS0546	126	111	145	164	H004
WGS0547	118	114	140	162	H006
WGS0548	140.25	114	127	162	H005
WGS0549	138	120	128	176	H004
WGS0550	145	120	120	158	H004
WGS0551	154	118	131	144	H002
WGS0553	146	120	131	158	H004
WGS0554	135	134	146	167	H006
WGS0555	143	127	148	158	H006
WGS0557	132.25	123	139	182	H003
WGS0558	118	120	132	164	H003
WGS0560	137	134	143	158	H003
WGS0561	133	117	131	156	H005
WGS0562	130	102	150	165	H002
WGS0563	168	122	149	145	H001
WGS0565	116	74	NA	130	H001
WGS0571	134	125	154	180	H001
WGS0572	164	126	156	192	H002
WGS0573	158	118	126	202	H001
WGS0574	124	95	133	182	H001
WGS0575	109	112	117	127	H005
WGS0576	136	90	148	153	H001
WGS0577	102	77	134	164	H002
WGS0578	96	82	107	164	H005
WGS0579	125	80	110	156	H001
WGS0580	95	97	137	154	H002
WGS0581	122	90	124	173	H001
WGS0582	138	102	150	159	H001
WGS0583	140	123	NA	181	H005
WGS0585	123	107	151	159	H002
WGS0591	121	102	NA	134	H002
WGS0592	130	120	NA	163	H003
WGS0593	130	111	NA	118	H005
WGS0594	NA	82	NA	116	H003
WGS0596	124	112	NA	157	H003
WGS0598	123	120	130	180	H002
WGS0601	137	112	151	169	H001
WGS0605	129	68	126	139	H005
WGS0613	126	112	121	130	H005
WGS0614	140	133	141	197	H001
WGS0615	154	129	158	160	H003
WGS0616	129	100	102	155	H002
WGS0617	104	89	122	159	H005
WGS0618	124	113	131	169	H001
WGS0620	131	118	111	160	H005
WGS0621	139.62	114	140	166	H002
WGS0622	137.62	114	128	153	H005
WGS0624	108	96	129	161	H001
WGS0627	127.5	95	143	148	H005
WGS0628	123	101	115	168	H004
WGS0629	143	103	139	174	H003
WGS0630	128	114	134	173	H004
WGS0631	136	119	129	158	H002
WGS0632	140	112	142	157	H006
WGS0633	135	109	132	168	H006
WGS0634	122	94	107	131	H002
WGS0635	140	112	149	188	H001
WGS0636	131.38	111	129	153	H004
WGS0638	142	110	130	140	H002
WGS0639	148	105	136	170	H006
WGS0640	168.38	118	153	183	H002
WGS0643	142	114	132	174	H003
WGS0644	133	118	130	160	H004
WGS0645	144	120	132	162	H005
WGS0646	180	126	148	174	H001
WGS0647	149	110	143	171	H005
WGS0648	158	137	157	174	H002
WGS0650	123	102	118	152	H001
WGS0651	140	114	134	160	H004
WGS0652	144	124	140	178	H005
WGS0653	129.75	118	134	166	H004
WGS0654	150.75	103	136	166	H005
WGS0657	152	110	147	169	H003
WGS0659	149.38	132	136	167	H003
WGS0660	135	121	129	158	H005
WGS0662	148	122	140	162.5	H002
WGS0663	144.12	113	136	158	H001
WGS0666	154	120	141	187	H001
WGS0667	114	104	129	156	H001
WGS0669	144	130	152	184	H001
WGS0670	135	121	134	167	H004
WGS0673	134	120	119	186	H003
WGS0674	136	112	124	170	H004
WGS0676	124	120	138	168	H003
WGS0678	163	131	145	192	H003
WGS0679	148	114	128	154	H005
WGS0680	143	129	136	175	H005
WGS0681	181	135	164	194	H002
WGS0683	152	136	138	196	H004
WGS0684	156	134	130	183	H004
WGS0685	168	126	138	198	H001
WGS0692	144.62	130	127	164	H001
WGS0693	120	99	132	147	H002
WGS0694	148	124	150	200	H002
WGS0695	120.62	108	136	166	H001
WGS0696	138	118	146	148	H006
WGS0700	128	112	125	171	H003
WGS0702	155	130	140	154	H006
WGS0703	133	110	141	186	H001
WGS0705	134	125	144	176	H002
WGS0706	126	114	131	142	H001
WGS0707	112	101	NA	120	H006
WGS0711	117	71	124	170	H002
WGS0712	136	118	126	178	H001
WGS0713	152	138	147	184	H002
WGS0714	144	129	154	200	H001
WGS0715	162	131	162	209	H001
WGS0716	147	133	150	138	H001
WGS0717	130	76	129	174	H002
WGS0718	150	130	130	NA	H001
WGS0720	141	112	137	NA	H001
WGS0722	143	114	136	141	H003
WGS0725	134	75	132	164	H001
WGS0726	131	96	144	148	H001
WGS0727	115	94	134	130	H005
WGS0728	140	100	144	162	H005
WGS0729	123	86	138	158	H005
WGS0730	126	79	136	146	H001
WGS0732	117	72	119	182	H001
WGS0734	111	65	112	134	H002
WGS0735	127	84	124	149	H001
WGS0736	155	84	141	154	H001
WGS0738	135.25	74	136	164	H001
WGS0739	107	74	133	160	H001
WGS0740	133	95	140	132	H001
WGS0741	125	97	135	166	H001
WGS0743	109.75	83	111	144	H001
WGS0744	122	94	134	152	H002
WGS0745	130	102	132	166	H001
WGS0747	144	119	139	172	H002
WGS0748	142	110	150	150	H001
WGS0749	125	109	131	140	H005
WGS0750	151	124	161	145	H001
WGS0751	153	131	151	176	H006
WGS0752	148	139	134	176	H002
WGS0754	130	134	135	184	H005
WGS0756	141.5	103	137	172	H006
WGS0757	136.12	123	153	176	H002
WGS0758	156	111	128	179	H002
WGS0759	138	120	145	170	H005
WGS0760	150	126	149	198	H004
WGS0761	144	131	147	184	H005
WGS0762	114	110	128	153	H001
WGS0764	145	114	144	156	H003
WGS0766	168	110	148	162	H005
WGS0767	146	105	140	170	H002
WGS0768	149	132	130	181	H003
WGS0769	137	114	142	160	H004
WGS0770	132	118	136	191	H003
WGS0771	152	114	138	188	H002
WGS0772	132	122	139	195	H006
WGS0773	133	110	157	175	H003
WGS0774	158	132	144	186	H002
WGS0775	121	89	124	NA	H002
WGS0776	102	81	122	163	H002
WGS0778	113	112	138	181	H001
WGS0779	157	112	152	192	H003
WGS0780	117	105	102	163	H004
WGS0783	122	94	122	132	H001
WGS0785	176	132	169	176	H003
WGS0786	139	112	148	162	H003
WGS0787	130	85	107	124	H002
WGS0788	171	121	145	185	H005
WGS0789	131	108	157	158	H003
WGS0794	NA	134	157	200	H004
WGS0795	169	116	154	172	H005
WGS0796	172	122	143	168	H002
WGS0799	144	119	148	194	H001
WGS0801	115	73	115	132	H005
WGS0802	124	74	124	139	H002
WGS0805	NA	72	NA	148	H005
WGS0814	117	93	118	152	H006
WGS0815	108.88	97	110	171	H002
WGS0816	106	121	118	NA	H001
WGS0817	91	66	94	162	H002
WGS0818	135	128	125	130	H001
WGS0819	NA	130	116	142	H006
WGS0821	119	109	130	156	H002
WGS0822	102	113	134	186	H003
WGS0823	158	114	130	144	H001
WGS0825	128	118	112	158	H005
WGS0830	132	108	113	144	H004
WGS0831	149	121	135	137	H006
WGS0832	119	130	129	NA	H006
WGS0834	115	116	136	NA	H006
WGS0835	130	115	148	NA	H006
WGS0838	155	115	140	178	H005
WGS0840	100	86	120	132	H005
WGS0841	105	66	116	122	H005
WGS0842	126	99	133	152	H001
WGS0843	110	82	100	112	H002
WGS0846	102	66	110	126	H005
WGS0847	163	131	160	128	H005
WGS0848	76	75	96	116	H002
WGS0849	92	75	105	121	H002
WGS0851	104	78	92	122	H002
WGS0852	122	112	141	144	H005
WGS0853	100	86	118	137	H005
WGS0854	126	114	122	144	H005
WGS0855	133	136	130	166	H002
WGS0860	138	102	125	136	H002
WGS0862	123	83	130	156	H003
WGS0867	152	135	144	194	H001
WGS0868	160	142	160	NA	H001
WGS0869	162	101	141	NA	H001
WGS0870	150	119	148	NA	H001
WGS0872	116	132	142	156	H005
WGS0873	130	126	143	170	H001
WGS0874	119	122	138	170	H001
WGS0875	118	111	128	128	H005
WGS0878	134	116	138	154	H006
WGS0879	93	103	119	166	H005
WGS0880	110	85	117	144	H005
WGS0881	150	125	134	164	H005
WGS0882	164	126	146	168	H005
WGS0883	150	123	140	NA	H005
WGS0885	135	111	126	134	H001
WGS0886	NA	82	107	144	H004
WGS0887	114	98	119	158	H006
WGS0889	108	97	112	147	H001
WGS0890	140	114	139	172	H001
WGS0891	130	84	147	119	H002
WGS0894	134	88	119	130	H001
WGS0896	128	121	128	156	H006
WGS0899	118	95	94	146	H002
WGS0901	159	123	159	182	H006
WGS0903	136	112	142	164	H001
WGS0904	152	120	161	180	H003
WGS0905	122	93	142	160	H002
WGS0907	141	140	165	188	H005
WGS0908	138	112	150	162	H003
WGS0909	132	117	142	156	H001
WGS0910	114	99	101	128	H004
WGS0911	142	119	128	129	H006
WGS0913	86	62	NA	166	H002
WGS0915	NA	NA	NA	114	H003
WGS0916	NA	NA	NA	NA	H003
WGS0917	101	75	93	107	H002
WGS0918	NA	67	96	NA	H004
WGS0919	NA	74	90	111	H004
WGS0922	NA	68	86	114	H004
WGS0923	NA	NA	NA	NA	H003
WGS0924	96	72	NA	120	H005
WGS0925	72	NA	NA	NA	H001
WGS0926	NA	42	NA	118	H005
WGS0931	NA	53	NA	NA	H005
WGS0933	NA	NA	84	NA	H004
WGS0934	74	46	114	132	H002
WGS0935	NA	NA	NA	NA	H004
WGS0937	93	68	NA	135	H001
WGS0938	80	70	NA	110	H002
WGS0940	118	83	97	124	H002
WGS0941	NA	NA	87	NA	H004
WGS0942	NA	NA	104	108	H004
WGS0003	NA	NA	NA	NA	H001
WGS0014	NA	NA	NA	NA	H001
WGS0034	NA	NA	NA	NA	H001
WGS0039	NA	NA	NA	NA	H001
WGS0084	NA	NA	NA	NA	H001
WGS0088	NA	NA	NA	NA	H001
WGS0103	NA	NA	NA	NA	H001
WGS0111	NA	NA	NA	NA	H001
WGS0115	NA	NA	NA	NA	H001
WGS0118	NA	NA	NA	NA	H001
WGS0164	NA	NA	NA	NA	H001
WGS0194	NA	NA	NA	NA	H001
WGS0208	NA	NA	NA	NA	H001
WGS0251	NA	NA	NA	NA	H001
WGS0316	NA	NA	NA	NA	H001
WGS0407	NA	NA	NA	NA	H001
WGS0443	NA	NA	NA	NA	H001
WGS0454	NA	NA	NA	NA	H001
WGS0521	NA	NA	NA	NA	H001
WGS0586	NA	NA	NA	NA	H001
WGS0588	NA	NA	NA	NA	H001
WGS0589	NA	NA	NA	NA	H001
WGS0597	NA	NA	NA	NA	H001
WGS0600	NA	NA	NA	NA	H001
WGS0602	NA	NA	NA	NA	H001
WGS0611	NA	NA	NA	NA	H001
WGS0623	NA	NA	NA	NA	H001
WGS0649	NA	NA	NA	NA	H001
WGS0682	NA	NA	NA	NA	H001
WGS0686	NA	NA	NA	NA	H001
WGS0687	NA	NA	NA	NA	H001
WGS0688	NA	NA	NA	NA	H001
WGS0690	NA	NA	NA	NA	H001
WGS0731	NA	NA	NA	NA	H001
WGS0742	NA	NA	NA	NA	H001
WGS0777	NA	NA	NA	NA	H001
WGS0782	NA	NA	NA	NA	H001
WGS0790	NA	NA	NA	NA	H001
WGS0797	NA	NA	NA	NA	H001
WGS0798	NA	NA	NA	NA	H001
WGS0808	NA	NA	NA	NA	H001
WGS0809	NA	NA	NA	NA	H001
WGS0811	NA	NA	NA	NA	H001
WGS0829	NA	NA	NA	NA	H001
WGS0876	NA	NA	NA	NA	H001
WGS0884	NA	NA	NA	NA	H001
WGS0029	NA	NA	NA	NA	H002
WGS0038	NA	NA	NA	NA	H002
WGS0080	NA	NA	NA	NA	H002
WGS0082	NA	NA	NA	NA	H002
WGS0087	NA	NA	NA	NA	H002
WGS0093	NA	NA	NA	NA	H002
WGS0100	NA	NA	NA	NA	H002
WGS0117	NA	NA	NA	NA	H002
WGS0119	NA	NA	NA	NA	H002
WGS0132	NA	NA	NA	NA	H002
WGS0160	NA	NA	NA	NA	H002
WGS0161	NA	NA	NA	NA	H002
WGS0210	NA	NA	NA	NA	H002
WGS0222	NA	NA	NA	NA	H002
WGS0223	NA	NA	NA	NA	H002
WGS0225	NA	NA	NA	NA	H002
WGS0253	NA	NA	NA	NA	H002
WGS0254	NA	NA	NA	NA	H002
WGS0255	NA	NA	NA	NA	H002
WGS0256	NA	NA	NA	NA	H002
WGS0257	NA	NA	NA	NA	H002
WGS0259	NA	NA	NA	NA	H002
WGS0260	NA	NA	NA	NA	H002
WGS0287	NA	NA	NA	NA	H002
WGS0324	NA	NA	NA	NA	H002
WGS0327	NA	NA	NA	NA	H002
WGS0330	NA	NA	NA	NA	H002
WGS0358	NA	NA	NA	NA	H002
WGS0377	NA	NA	NA	NA	H002
WGS0403	NA	NA	NA	NA	H002
WGS0409	NA	NA	NA	NA	H002
WGS0412	NA	NA	NA	NA	H002
WGS0414	NA	NA	NA	NA	H002
WGS0456	NA	NA	NA	NA	H002
WGS0473	NA	NA	NA	NA	H002
WGS0475	NA	NA	NA	NA	H002
WGS0503	NA	NA	NA	NA	H002
WGS0504	NA	NA	NA	NA	H002
WGS0523	NA	NA	NA	NA	H002
WGS0531	NA	NA	NA	NA	H002
WGS0539	NA	NA	NA	NA	H002
WGS0540	NA	NA	NA	NA	H002
WGS0564	NA	NA	NA	NA	H002
WGS0566	NA	NA	NA	NA	H002
WGS0567	NA	NA	NA	NA	H002
WGS0568	NA	NA	NA	NA	H002
WGS0570	NA	NA	NA	NA	H002
WGS0619	NA	NA	NA	NA	H002
WGS0625	NA	NA	NA	NA	H002
WGS0626	NA	NA	NA	NA	H002
WGS0661	NA	NA	NA	NA	H002
WGS0664	NA	NA	NA	NA	H002
WGS0677	NA	NA	NA	NA	H002
WGS0689	NA	NA	NA	NA	H002
WGS0697	NA	NA	NA	NA	H002
WGS0698	NA	NA	NA	NA	H002
WGS0708	NA	NA	NA	NA	H002
WGS0723	NA	NA	NA	NA	H002
WGS0746	NA	NA	NA	NA	H002
WGS0781	NA	NA	NA	NA	H002
WGS0820	NA	NA	NA	NA	H002
WGS0858	NA	NA	NA	NA	H002
WGS0859	NA	NA	NA	NA	H002
WGS0199	NA	NA	NA	NA	H002
WGS0205	NA	NA	NA	NA	H002
WGS0737	NA	NA	NA	NA	H002
WGS0017	NA	NA	NA	NA	H003
WGS0068	NA	NA	NA	NA	H003
WGS0077	NA	NA	NA	NA	H003
WGS0094	NA	NA	NA	NA	H003
WGS0098	NA	NA	NA	NA	H003
WGS0165	NA	NA	NA	NA	H003
WGS0167	NA	NA	NA	NA	H003
WGS0169	NA	NA	NA	NA	H003
WGS0170	NA	NA	NA	NA	H003
WGS0192	NA	NA	NA	NA	H003
WGS0288	NA	NA	NA	NA	H003
WGS0298	NA	NA	NA	NA	H003
WGS0303	NA	NA	NA	NA	H003
WGS0304	NA	NA	NA	NA	H003
WGS0329	NA	NA	NA	NA	H003
WGS0349	NA	NA	NA	NA	H003
WGS0352	NA	NA	NA	NA	H003
WGS0386	NA	NA	NA	NA	H003
WGS0423	NA	NA	NA	NA	H003
WGS0434	NA	NA	NA	NA	H003
WGS0439	NA	NA	NA	NA	H003
WGS0448	NA	NA	NA	NA	H003
WGS0449	NA	NA	NA	NA	H003
WGS0465	NA	NA	NA	NA	H003
WGS0470	NA	NA	NA	NA	H003
WGS0492	NA	NA	NA	NA	H003
WGS0514	NA	NA	NA	NA	H003
WGS0516	NA	NA	NA	NA	H003
WGS0518	NA	NA	NA	NA	H003
WGS0526	NA	NA	NA	NA	H003
WGS0529	NA	NA	NA	NA	H003
WGS0534	NA	NA	NA	NA	H003
WGS0559	NA	NA	NA	NA	H003
WGS0599	NA	NA	NA	NA	H003
WGS0607	NA	NA	NA	NA	H003
WGS0608	NA	NA	NA	NA	H003
WGS0609	NA	NA	NA	NA	H003
WGS0655	NA	NA	NA	NA	H003
WGS0656	NA	NA	NA	NA	H003
WGS0671	NA	NA	NA	NA	H003
WGS0699	NA	NA	NA	NA	H003
WGS0763	NA	NA	NA	NA	H003
WGS0824	NA	NA	NA	NA	H003
WGS0826	NA	NA	NA	NA	H003
WGS0828	NA	NA	NA	NA	H003
WGS0836	NA	NA	NA	NA	H003
WGS0837	NA	NA	NA	NA	H003
WGS0844	NA	NA	NA	NA	H003
WGS0845	NA	NA	NA	NA	H003
WGS0856	NA	NA	NA	NA	H003
WGS0863	NA	NA	NA	NA	H003
WGS0866	NA	NA	NA	NA	H003
WGS0893	NA	NA	NA	NA	H003
WGS0898	NA	NA	NA	NA	H003
WGS0920	NA	NA	NA	NA	H003
WGS0921	NA	NA	NA	NA	H003
WGS0928	NA	NA	NA	NA	H003
WGS0929	NA	NA	NA	NA	H003
WGS0930	NA	NA	NA	NA	H003
WGS0936	NA	NA	NA	NA	H003
WGS0067	NA	NA	NA	NA	H004
WGS0189	NA	NA	NA	NA	H004
WGS0308	NA	NA	NA	NA	H004
WGS0375	NA	NA	NA	NA	H004
WGS0441	NA	NA	NA	NA	H004
WGS0462	NA	NA	NA	NA	H004
WGS0464	NA	NA	NA	NA	H004
WGS0466	NA	NA	NA	NA	H004
WGS0472	NA	NA	NA	NA	H004
WGS0508	NA	NA	NA	NA	H004
WGS0509	NA	NA	NA	NA	H004
WGS0510	NA	NA	NA	NA	H004
WGS0511	NA	NA	NA	NA	H004
WGS0515	NA	NA	NA	NA	H004
WGS0528	NA	NA	NA	NA	H004
WGS0610	NA	NA	NA	NA	H004
WGS0637	NA	NA	NA	NA	H004
WGS0668	NA	NA	NA	NA	H004
WGS0691	NA	NA	NA	NA	H004
WGS0719	NA	NA	NA	NA	H004
WGS0721	NA	NA	NA	NA	H004
WGS0724	NA	NA	NA	NA	H004
WGS0793	NA	NA	NA	NA	H004
WGS0839	NA	NA	NA	NA	H004
WGS0850	NA	NA	NA	NA	H004
WGS0864	NA	NA	NA	NA	H004
WGS0865	NA	NA	NA	NA	H004
WGS0895	NA	NA	NA	NA	H004
WGS0900	NA	NA	NA	NA	H004
WGS0902	NA	NA	NA	NA	H004
WGS0906	NA	NA	NA	NA	H004
WGS0914	NA	NA	NA	NA	H004
WGS0927	NA	NA	NA	NA	H004
WGS0104	NA	NA	NA	NA	H005
WGS0120	NA	NA	NA	NA	H005
WGS0144	NA	NA	NA	NA	H005
WGS0162	NA	NA	NA	NA	H005
WGS0178	NA	NA	NA	NA	H005
WGS0246	NA	NA	NA	NA	H005
WGS0455	NA	NA	NA	NA	H005
WGS0506	NA	NA	NA	NA	H005
WGS0603	NA	NA	NA	NA	H005
WGS0606	NA	NA	NA	NA	H005
WGS0658	NA	NA	NA	NA	H005
WGS0753	NA	NA	NA	NA	H005
WGS0765	NA	NA	NA	NA	H005
WGS0074	NA	NA	NA	NA	H005
WGS0126	NA	NA	NA	NA	H005
WGS0128	NA	NA	NA	NA	H005
WGS0556	NA	NA	NA	NA	H005
WGS0590	NA	NA	NA	NA	H005
WGS0595	NA	NA	NA	NA	H005
WGS0641	NA	NA	NA	NA	H005
WGS0804	NA	NA	NA	NA	H005
WGS0807	NA	NA	NA	NA	H005
WGS0806	NA	NA	NA	NA	H005
WGS0309	NA	NA	NA	NA	H006
WGS0672	NA	NA	NA	NA	H006
WGS0701	NA	NA	NA	NA	H006
WGS0709	NA	NA	NA	NA	H006
WGS0710	NA	NA	NA	NA	H006
WGS0812	NA	NA	NA	NA	H006
WGS0813	NA	NA	NA	NA	H006
WGS0833	NA	NA	NA	NA	H006
WGS0877	NA	NA	NA	NA	H006
WGS0888	NA	NA	NA	NA	H006
WGS0892	NA	NA	NA	NA	H007

## Sheet: Table S6
Table S6.Plant Height Variation of Foxtail Millet Accessions Grouped by Seita.1G034500 Haplotypes
Sample ID	Plant_height_cm_Beijing_SY_2011	Plant_height_cm_Shanxi_CZ_2011	Plant_height_cm_Hebei_HS_2017	Plant_height_cm_Shanxi_YL_2020	Hap_type
WGS0002	NA	72	102	114.75	H001
WGS0004	87.38	86	100	127.25	H001
WGS0005	NA	93	106	121.25	H001
WGS0006	107	92	122	130.8	H001
WGS0007	99	100	109	141	H001
WGS0008	96	77	NA	147.15	H001
WGS0009	127.38	92	128	158.1	H001
WGS0010	122	93	114	146.65	H001
WGS0011	90	74	NA	108.75	H001
WGS0012	115	98	138	156.5	H001
WGS0013	101.62	94	98	132	H001
WGS0015	NA	87	112	151.5	H001
WGS0016	102.25	97	133	146.8	H001
WGS0020	120	113	150	177	H001
WGS0023	116	98	134	132	H001
WGS0024	134	110	126	136	H001
WGS0026	119.25	111	123	163.15	H001
WGS0027	120.75	112	NA	152	H001
WGS0028	118	107	105	133.5	H001
WGS0030	NA	NA	110	109	H001
WGS0031	114	68	NA	109	H001
WGS0032	111	64	108	150	H001
WGS0033	97	NA	NA	118	H001
WGS0035	115	69	NA	126	H001
WGS0041	128	110	136	170	H001
WGS0042	112	75	109	150.25	H001
WGS0043	143.62	110	156	184	H001
WGS0044	119.12	88	140	148	H001
WGS0045	157.5	108	164	170	H001
WGS0050	131	124	138	188	H001
WGS0051	146	116	134	194	H001
WGS0052	142.38	130	132	170	H001
WGS0053	162.5	111	148	174	H001
WGS0054	150	121	132	188	H001
WGS0055	114.33	87	110	166	H001
WGS0056	130	124	144	155	H001
WGS0057	113	100	134	142	H001
WGS0058	119.38	94	118	120	H001
WGS0059	134	118	140	146	H001
WGS0060	138	114	135	176	H001
WGS0063	133	126	131	175.5	H001
WGS0065	145	124	128	170	H001
WGS0066	114	87	NA	130	H001
WGS0069	137	106	NA	132	H001
WGS0070	138	112	116	160	H001
WGS0071	125	110	129	140	H001
WGS0072	131	109	126	173	H001
WGS0073	140	116	NA	173	H001
WGS0075	136	125	134	171	H001
WGS0076	156	130	134	198	H001
WGS0078	111	69	NA	99	H002
WGS0079	122	72	118	134	H001
WGS0081	140	113	129	168	H001
WGS0085	138	86	NA	143	H002
WGS0086	103	65	NA	138	H001
WGS0089	112	91	113	144	H001
WGS0090	113	79	112	109	H002
WGS0092	96	118	135	172	H001
WGS0095	112	92	NA	154	H001
WGS0096	121	96	129	135	H001
WGS0097	128	101	132	146	H001
WGS0099	112	64	121	156	H001
WGS0101	117.62	98	112	149	H001
WGS0102	136.75	109	129	166	H001
WGS0105	115	64	102	118	H002
WGS0106	95	62	122	140	H001
WGS0107	106	72	133	152	H001
WGS0109	108	62	121	100	H001
WGS0110	NA	NA	NA	202	H001
WGS0112	157	115	167	195	H001
WGS0113	150	116	156	158	H002
WGS0114	149	112	138	185	H001
WGS0116	141.88	109	147	172	H001
WGS0123	100	96	128	164	H001
WGS0124	117	112	126	132	H001
WGS0127	112	91	130	138	H001
WGS0129	141	104	128	146	H002
WGS0130	113	103	131	156	H001
WGS0131	130	93	128	146	H001
WGS0133	132	92	149	168	H001
WGS0134	NA	66	NA	102	H001
WGS0135	104.62	82	114	143	H001
WGS0136	102	98	126	120	H001
WGS0137	118	106	135	146	H001
WGS0138	134	121	153	192	H001
WGS0139	117	99	129	151	H001
WGS0140	94	67	130	134	H002
WGS0141	NA	NA	NA	109	H001
WGS0142	113	75	NA	156	H001
WGS0143	120	66	114	150	H001
WGS0145	125	90	116	144	H001
WGS0146	107	91	112	146	H001
WGS0147	119	83	124	114	H001
WGS0148	116.05	91	125	140	H001
WGS0149	111	92	119	143	H001
WGS0150	118	76	125	134	H001
WGS0151	134	100	152	153	H002
WGS0152	132	102	138	138	H002
WGS0153	131	102	138	154	H001
WGS0154	113	91	138	148	H002
WGS0155	123	79	126	142	H001
WGS0156	138	112	160	200	H001
WGS0157	109	66	118	NA	H001
WGS0158	126	93	146	159	H001
WGS0159	NA	62	98	NA	H001
WGS0163	147	105	NA	170	H001
WGS0166	135	125	159	178	H001
WGS0168	130	129	155	185	H001
WGS0171	146	112	136	152	H001
WGS0172	145	121	124	156	H001
WGS0173	146	128	142	162	H001
WGS0174	156.12	124	142	160	H001
WGS0175	133	129	135	185	H001
WGS0177	115	86	111	122	H002
WGS0179	163	110	165	178	H001
WGS0180	119	78	128	153	H001
WGS0181	146	136	163	182	H001
WGS0182	131	107	150	162	H001
WGS0183	143	102	149	182	H001
WGS0184	125	116	152	167	H001
WGS0186	167	144	150	188	H001
WGS0187	160	130	148	178	H001
WGS0191	NA	140	140	NA	H001
WGS0193	149	152	160	140	H001
WGS0195	120	105	132	152	H001
WGS0197	110	68	106	124	H002
WGS0200	94	60	102	NA	H001
WGS0201	98	60	103	NA	H001
WGS0202	171	143	167	181	H001
WGS0203	165	130	130	159	H001
WGS0204	132.62	106	147	170	H001
WGS0206	137.38	107	127	NA	H001
WGS0207	122	92	120	NA	H001
WGS0209	144	128	115	154	H001
WGS0211	92	104	116	162	H001
WGS0212	96.62	68	NA	104	H002
WGS0213	159	142	NA	167	H002
WGS0214	102.5	68	99	NA	H001
WGS0215	120.25	94	116	136	H001
WGS0216	104.88	91	98	116	H001
WGS0217	104.88	86	104	110	H001
WGS0218	146.88	119	118	152	H001
WGS0219	166	126	142	172	H002
WGS0226	139	115	134	158	H001
WGS0227	140.5	113	140	154	H001
WGS0228	141	118	144	172	H001
WGS0229	144	115	150	166	H001
WGS0230	153	146	141	163	H001
WGS0232	158	133	128	196	H001
WGS0233	132	120	144	172	H001
WGS0234	103	86	128	133	H002
WGS0235	154	122	140	NA	H002
WGS0236	NA	150	158	NA	H001
WGS0237	147	104	156	169	H001
WGS0238	123	83	136	154	H001
WGS0239	140	83	154	157	H001
WGS0240	158	112	154	180	H001
WGS0241	166	105	146	146	H001
WGS0242	150	116	126	162	H001
WGS0243	129	94	NA	144	H001
WGS0244	156	105	145	180	H001
WGS0245	122	106	139	190	H001
WGS0249	134	128	NA	160	H001
WGS0250	132	106	141	175	H002
WGS0252	149	118	122	NA	H001
WGS0258	140	99	138	169	H001
WGS0261	152	128	143	189	H002
WGS0262	143	110	132	148	H001
WGS0263	137	106	137	143	H001
WGS0264	132	139	140	170	H001
WGS0267	135	120	120	158	H001
WGS0269	130.88	113	154	165	H001
WGS0270	125.12	118	139	164	H001
WGS0271	133	120	128	159	H001
WGS0272	124	114	120	143	H001
WGS0273	135.62	108	138	150	H002
WGS0274	120	86	127	142	H001
WGS0276	133	86	102	114	H001
WGS0277	128	84	113	122	H001
WGS0278	121	96	112	141	H001
WGS0279	132	86	127	132	H001
WGS0282	138	98	123	127	H001
WGS0283	132	92	117	133	H001
WGS0284	122	96	122	118	H001
WGS0285	132	97	130	134	H002
WGS0286	128	84	129	130	H001
WGS0289	129	98	128	134	H002
WGS0291	133	90	116	124	H001
WGS0292	122	84	118	157	H001
WGS0293	120	95	109	116	H001
WGS0294	162	114	145	150	H001
WGS0295	132	92	143	124	H001
WGS0296	154	128	159	154	H001
WGS0297	94	88	128	122	H001
WGS0299	137	104	131	143	H001
WGS0300	154	106	145	142	H002
WGS0301	136	101	128	124	H001
WGS0302	138	85	138	141	H001
WGS0305	126	82	123	130	H001
WGS0306	129	90	126	130	H002
WGS0311	118	95	118	140.5	H001
WGS0312	141	104	119	136	H002
WGS0313	139	90	130	148	H001
WGS0314	140	102	130	144	H001
WGS0315	134	93	127	142	H001
WGS0317	118	106	138	136.5	H002
WGS0318	132	109	121	146	H001
WGS0319	141	108	130	130	H001
WGS0321	135	104	124	145	H001
WGS0322	140	109	109	132	H002
WGS0326	150	112	120	146	H001
WGS0328	163.38	111	153	190	H002
WGS0331	124	82	134	137	H001
WGS0332	143	116	160	159	H001
WGS0333	132	107	146	170	H001
WGS0334	118	99	148	177	H001
WGS0335	138	90	152	144	H001
WGS0336	96	86	125	136	H001
WGS0337	103	78	108	118	H001
WGS0338	121	92	149	143	H001
WGS0339	122	88	120	134	H001
WGS0340	100	72	132	164	H002
WGS0341	152	126	143	167	H001
WGS0342	176	120	160	164	H001
WGS0344	168	112	153	167	H001
WGS0345	163	122	153	180	H001
WGS0346	132.38	102	122	146	H001
WGS0348	103	85	106	137	H001
WGS0350	128	99	106	143	H001
WGS0351	137	104	120	148	H001
WGS0354	126	103	116	125	H002
WGS0355	135	109	130	146	H001
WGS0356	124	96	135	128	H001
WGS0357	128	105	130	136	H001
WGS0359	153	113	116	NA	H001
WGS0360	137	122	135	154	H001
WGS0361	140	98	131	144	H001
WGS0364	152	114	144	146	H001
WGS0365	146	127	152	174	H001
WGS0366	130	116	128	160	H001
WGS0367	97	106	124	151.25	H001
WGS0369	138	107	134	144	H001
WGS0370	144	121	141	163	H001
WGS0372	141	109	144	156	H001
WGS0373	150	126	154	188	H001
WGS0376	159	119	148	167	H001
WGS0378	164	103	139	144	H001
WGS0379	170	117	157	174	H001
WGS0380	129	104	126	168	H001
WGS0381	95	68	NA	118	H001
WGS0382	147	102	144	151	H001
WGS0383	146	118	152	146	H001
WGS0384	144	120	146	172	H001
WGS0385	150	131	142	186	H001
WGS0387	148	106	138	168	H002
WGS0388	132	120	142	164	H001
WGS0391	112	90	108	132	H001
WGS0392	128	98	136	139	H001
WGS0394	NA	83	114	NA	H001
WGS0395	131	114	141	154	H001
WGS0396	112	118	137	166	H001
WGS0397	95	91	113	126	H001
WGS0398	NA	87	100	115	H001
WGS0399	115	96	130	132	H001
WGS0400	111	97	126	144	H001
WGS0401	107	110	130	142	H001
WGS0402	106	104	116	158	H001
WGS0404	136	116	134	162	H001
WGS0405	132	110	135	135	H001
WGS0406	148	113	138	159.5	H001
WGS0408	145	109	NA	164	H001
WGS0410	146	120	131	168.25	H001
WGS0411	140	111	138	160	H001
WGS0413	114	89	136	167.25	H001
WGS0415	141.62	109	157	189	H001
WGS0416	136	101	142	182.75	H001
WGS0417	148	76	145	170	H001
WGS0418	163	124	148	172	H001
WGS0420	143.5	126	140	162	H001
WGS0421	150	123	154	169	H001
WGS0422	126.33	124	140	NA	H001
WGS0425	138	116	NA	168	H001
WGS0426	145	137	165	194	H001
WGS0427	141	126	142	172.25	H001
WGS0428	174	133	147	179	H001
WGS0429	172	120	142	158	H001
WGS0430	157	119	140	NA	H001
WGS0431	NA	131	162	201	H001
WGS0432	173	128	158	178	H001
WGS0433	140	96	132	128	H001
WGS0435	160	118	150	202	H001
WGS0436	158.25	129	150	198	H001
WGS0437	141	127	144	156	H001
WGS0438	136	122	133	178	H001
WGS0440	144	136	142	170	H001
WGS0442	142	128	158	154	H001
WGS0444	150	134	133	156	H001
WGS0445	127	142	148	170	H001
WGS0446	148	132	160	164	H001
WGS0447	142	109	163	166	H001
WGS0451	139	129	145	174	H001
WGS0452	141	125	156	173	H001
WGS0457	127	77	116	124	H001
WGS0458	146	128	144	172	H001
WGS0459	178	137	152	184	H001
WGS0461	155	144	165	198	H001
WGS0463	154.62	122	NA	139	H001
WGS0467	124	96	110	144	H001
WGS0468	147	101	118	170	H001
WGS0469	158	87	132	164	H001
WGS0471	98	64	NA	118	H001
WGS0474	157	113	125	118	H001
WGS0476	144.75	105	130	150	H001
WGS0477	167	117	141	165	H001
WGS0478	175	121	155	174	H001
WGS0479	115	80	NA	125	H001
WGS0480	124	84	116	114	H002
WGS0481	162	123	152	180	H001
WGS0482	162	124	154	164	H001
WGS0483	162	116	149	148	H001
WGS0484	146	126	128	163	H001
WGS0485	153	126	156	183	H001
WGS0486	116	106	120	121	H001
WGS0487	134	87	132	140	H001
WGS0488	120	71	104	118.25	H001
WGS0489	140	106	149	152	H002
WGS0490	148	117	148	176	H001
WGS0491	129	92	NA	139	H001
WGS0494	140	120	140	162	H001
WGS0495	140	108	128	159.75	H001
WGS0496	129	106	NA	150	H002
WGS0497	126	103	NA	140	H001
WGS0498	122	103	118	120	H001
WGS0499	126	93	121	138	H001
WGS0500	108	86	114	130	H001
WGS0501	130	123	138	168	H001
WGS0502	126	128	151	165	H001
WGS0505	138	114	163	174.75	H001
WGS0507	150	118	143	164	H001
WGS0512	166	126	145	175	H001
WGS0513	148.12	114	146	172	H001
WGS0519	NA	118	164	189	H001
WGS0520	154	102	146	152	H001
WGS0522	166	105	155	174	H001
WGS0524	142	132.75	159	125	H001
WGS0525	NA	125	146	152	H001
WGS0527	124	130	NA	180	H001
WGS0530	132	150	143	166	H001
WGS0532	155	135	130	164	H001
WGS0533	167	122	NA	196	H001
WGS0535	125	91	151	168	H002
WGS0536	124	117	134	152	H001
WGS0537	119	103	122	144	H001
WGS0538	139	110	136	163	H002
WGS0541	145	120	153	186	H001
WGS0542	142	116	130	171.75	H001
WGS0543	94	89	108	124	H001
WGS0544	128	103	119	148	H001
WGS0545	154	129	145	170	H001
WGS0546	126	111	145	164	H001
WGS0547	118	114	140	162	H001
WGS0548	140.25	114	127	162	H001
WGS0549	138	120	128	176	H001
WGS0550	145	120	120	158	H001
WGS0551	154	118	131	144	H001
WGS0552	131	117	136	158	H001
WGS0553	146	120	131	158	H001
WGS0554	135	134	146	167	H001
WGS0555	143	127	148	158	H001
WGS0557	132.25	123	139	182	H001
WGS0558	118	120	132	164	H001
WGS0560	137	134	143	158	H001
WGS0561	133	117	131	156	H001
WGS0562	130	102	150	165	H001
WGS0563	168	122	149	145	H001
WGS0565	116	74	NA	130	H001
WGS0571	134	125	154	180	H002
WGS0572	164	126	156	192	H002
WGS0573	158	118	126	202	H001
WGS0574	124	95	133	182	H001
WGS0575	109	112	117	127	H002
WGS0576	136	90	148	153	H002
WGS0577	102	77	134	164	H002
WGS0578	96	82	107	164	H002
WGS0579	125	80	110	156	H002
WGS0580	95	97	137	154	H002
WGS0581	122	90	124	173	H001
WGS0582	138	102	150	159	H002
WGS0583	140	123	NA	181	H001
WGS0584	135	104	149	164	H001
WGS0585	123	107	151	159	H001
WGS0587	144	109	147	174	H002
WGS0591	121	102	NA	134	H001
WGS0592	130	120	NA	163	H001
WGS0593	130	111	NA	118	H001
WGS0594	98	82	NA	116	H001
WGS0596	124	112	NA	157	H001
WGS0598	123	120	130	180	H001
WGS0601	137	112	151	169	H001
WGS0605	129	68	126	139	H001
WGS0612	147	126	144	171	H001
WGS0613	126	112	121	130	H001
WGS0614	140	133	141	197	H001
WGS0615	154	129	158	160	H001
WGS0616	129	100	102	155	H001
WGS0617	104	89	122	159	H001
WGS0618	124	113	131	169	H001
WGS0620	131	118	111	160	H001
WGS0621	139.62	114	140	166	H001
WGS0622	137.62	114	128	153	H001
WGS0624	108	96	129	161	H001
WGS0627	127.5	95	143	148	H001
WGS0628	123	101	115	168	H001
WGS0629	143	103	139	174	H001
WGS0630	128	114	134	173	H001
WGS0631	136	119	129	158	H001
WGS0632	140	112	142	157	H001
WGS0633	135	109	132	168	H001
WGS0634	122	94	107	131	H001
WGS0635	140	112	149	188	H001
WGS0636	131.38	111	129	153	H001
WGS0638	142	110	130	140	H001
WGS0639	148	105	136	170	H001
WGS0640	168.38	118	153	183	H001
WGS0642	140	113	125	158	H001
WGS0643	142	114	132	174	H001
WGS0644	133	118	130	160	H001
WGS0645	144	120	132	162	H001
WGS0646	180	126	148	174	H001
WGS0647	149	110	143	171	H001
WGS0648	158	137	157	174	H001
WGS0650	123	102	118	152	H001
WGS0651	140	114	134	160	H001
WGS0652	144	124	140	178	H001
WGS0653	129.75	118	134	166	H001
WGS0654	150.75	103	136	166	H001
WGS0657	152	110	147	169	H001
WGS0659	149.38	132	136	167	H001
WGS0660	135	121	129	158	H001
WGS0662	148	122	140	162.5	H001
WGS0663	144.12	113	136	158	H001
WGS0665	141	131	137	170	H001
WGS0666	154	120	141	187	H001
WGS0667	114	104	129	156	H001
WGS0669	144	130	152	184	H001
WGS0670	135	121	134	167	H001
WGS0673	134	120	119	186	H001
WGS0674	136	112	124	170	H001
WGS0675	118	116	124	152	H001
WGS0676	124	120	138	168	H001
WGS0678	163	131	145	192	H001
WGS0679	148	114	128	154	H001
WGS0680	143	129	136	175	H001
WGS0681	181	135	164	194	H001
WGS0683	152	136	138	196	H001
WGS0684	156	134	130	183	H001
WGS0685	168	126	138	198	H001
WGS0692	144.62	130	127	164	H001
WGS0693	120	99	132	147	H001
WGS0694	148	124	150	200	H001
WGS0695	120.62	108	136	166	H001
WGS0696	138	118	146	148	H001
WGS0700	128	112	125	171	H002
WGS0702	155	130	140	154	H001
WGS0703	133	110	141	186	H001
WGS0705	134	125	144	176	H001
WGS0706	126	114	131	142	H001
WGS0707	112	101	101	120	H001
WGS0711	117	71	124	170	H001
WGS0712	136	118	126	178	H001
WGS0713	152	138	147	184	H001
WGS0714	144	129	154	200	H001
WGS0715	162	131	162	NA	H001
WGS0716	147	133	150	138	H001
WGS0717	130	76	129	174	H002
WGS0718	150	130	130	NA	H001
WGS0720	141	112	137	NA	H001
WGS0722	143	114	136	141	H001
WGS0725	134	75	132	164	H001
WGS0726	131	96	144	148	H001
WGS0727	115	94	134	130	H001
WGS0728	140	100	144	162	H001
WGS0729	123	86	138	158	H001
WGS0730	126	79	136	146	H001
WGS0732	117	72	119	182	H001
WGS0733	110	84	129	136	H001
WGS0734	111	65	112	134	H001
WGS0735	127	84	124	149	H001
WGS0736	155	84	141	154	H001
WGS0738	135.25	74	136	164	H001
WGS0739	107	74	133	160	H001
WGS0740	133	95	140	132	H001
WGS0741	125	97	135	166	H001
WGS0743	109.75	83	111	144	H002
WGS0744	122	94	134	152	H001
WGS0745	130	102	132	166	H001
WGS0747	144	119	139	172	H001
WGS0748	142	110	150	150	H001
WGS0749	125	109	131	140	H001
WGS0750	151	124	161	145	H001
WGS0751	153	131	151	176	H001
WGS0752	148	139	134	176	H001
WGS0754	130	134	135	184	H001
WGS0755	126	126	126	160	H001
WGS0756	141.5	103	137	172	H001
WGS0757	136.12	123	153	176	H001
WGS0758	156	111	128	179	H001
WGS0759	138	120	145	170	H001
WGS0760	150	126	149	198	H001
WGS0761	144	131	147	184	H001
WGS0762	114	110	128	153	H001
WGS0764	145	114	144	156	H001
WGS0766	168	110	148	162	H001
WGS0767	146	105	140	170	H001
WGS0768	149	132	130	181	H001
WGS0769	137	114	142	160	H001
WGS0770	132	118	136	191	H001
WGS0771	152	114	138	188	H001
WGS0772	132	122	139	195	H001
WGS0773	133	110	157	175	H001
WGS0774	158	132	144	186	H001
WGS0775	121	89	124	NA	H001
WGS0776	102	81	122	163	H001
WGS0778	113	112	138	181	H001
WGS0779	157	112	152	192	H001
WGS0780	117	105	102	163	H001
WGS0783	122	94	122	132	H001
WGS0784	137	134	152	189	H001
WGS0785	176	132	169	176	H001
WGS0786	139	112	148	162	H001
WGS0787	130	85	107	124	H001
WGS0788	171	121	145	185	H001
WGS0789	131	108	157	158	H001
WGS0791	169	124	141	180	H001
WGS0792	NA	132	147	175	H001
WGS0794	170	134	157	200	H001
WGS0795	169	116	154	172	H001
WGS0796	172	122	143	168	H001
WGS0799	144	119	148	194	H001
WGS0800	152	124	150	185	H001
WGS0801	115	73	115	132	H002
WGS0802	124	74	124	139	H002
WGS0803	153	148	NA	185	H001
WGS0805	65	72	NA	148	H002
WGS0810	107	104	134	NA	H001
WGS0814	117	93	118	152	H001
WGS0815	108.88	97	110	171	H001
WGS0816	106	121	118	76	H002
WGS0817	91	66	94	162	H002
WGS0818	135	128	125	130	H001
WGS0819	93	130	116	142	H001
WGS0821	119	109	130	156	H001
WGS0822	102	113	134	186	H001
WGS0823	158	114	130	144	H001
WGS0825	128	118	112	158	H001
WGS0830	132	108	113	144	H001
WGS0831	149	121	135	137	H001
WGS0832	119	130	129	NA	H002
WGS0834	115	116	136	NA	H001
WGS0835	130	115	148	NA	H001
WGS0838	155	115	140	178	H001
WGS0840	100	86	120	132	H002
WGS0841	105	66	116	122	H002
WGS0842	126	99	133	152	H001
WGS0843	110	82	100	112	H001
WGS0846	102	66	110	126	H002
WGS0847	163	131	160	128	H002
WGS0848	76	75	96	116	H002
WGS0849	92	75	105	121	H002
WGS0851	104	78	92	122	H002
WGS0852	122	112	141	144	H001
WGS0853	100	86	118	137	H002
WGS0854	126	114	122	144	H001
WGS0855	133	136	130	166	H002
WGS0857	130	143	108	152	H002
WGS0860	138	102	125	136	H001
WGS0861	136	93	124	160	H001
WGS0862	123	83	130	156	H002
WGS0867	152	135	144	194	H002
WGS0868	160	142	160	NA	H002
WGS0869	162	101	141	NA	H002
WGS0870	150	119	148	NA	H002
WGS0872	116	132	142	156	H002
WGS0873	130	126	143	170	H002
WGS0874	119	122	138	170	H002
WGS0875	118	111	128	128	H002
WGS0878	134	116	138	154	H001
WGS0879	93	103	119	166	H001
WGS0880	110	85	117	144	H002
WGS0881	150	125	134	164	H001
WGS0882	164	126	146	168	H001
WGS0883	150	123	140	NA	H001
WGS0885	135	111	126	134	H001
WGS0886	104	82	107	144	H001
WGS0887	114	98	119	158	H001
WGS0889	108	97	112	147	H001
WGS0890	140	114	139	172	H001
WGS0891	130	84	147	119	H002
WGS0892	88.12	60	114	122	H001
WGS0894	134	88	119	130	H001
WGS0896	128	121	128	156	H001
WGS0899	118	95	NA	146	H001
WGS0901	159	123	159	182	H001
WGS0903	136	112	142	164	H001
WGS0904	152	120	161	180	H001
WGS0905	122	93	142	160	H001
WGS0907	141	140	165	188	H001
WGS0908	138	112	150	162	H001
WGS0909	132	117	142	156	H001
WGS0910	114	99	101	128	H001
WGS0911	142	119	128	129	H001
WGS0912	143	109	116	148	H001
WGS0913	NA	62	NA	166	H001
WGS0915	93	62	NA	114	H001
WGS0916	88	66	NA	103	H001
WGS0917	101	75	NA	107	H001
WGS0918	88	67	NA	NA	H001
WGS0919	93	74	NA	111	H001
WGS0922	97	68	NA	114	H001
WGS0923	67.12	54	74	90	H002
WGS0924	96	72	NA	120	H001
WGS0925	NA	NA	NA	NA	H001
WGS0926	NA	NA	NA	118	H001
WGS0931	NA	NA	NA	NA	H001
WGS0933	72	32	84	NA	H002
WGS0934	NA	NA	114	132	H001
WGS0935	69	32	72	NA	H002
WGS0937	93	68	NA	135	H001
WGS0938	NA	70	NA	110	H001
WGS0939	94	90	124	138	H001
WGS0940	118	83	NA	124	H001
WGS0941	76	43	87	NA	H002
WGS0942	100	NA	104	108	H002
WGS0003	NA	NA	NA	NA	H001
WGS0014	NA	NA	NA	NA	H001
WGS0017	NA	NA	NA	NA	H001
WGS0029	NA	NA	NA	NA	H001
WGS0034	NA	NA	NA	NA	H001
WGS0036	NA	NA	NA	NA	H001
WGS0038	NA	NA	NA	NA	H001
WGS0039	NA	NA	NA	NA	H001
WGS0062	NA	NA	NA	NA	H001
WGS0067	NA	NA	NA	NA	H001
WGS0068	NA	NA	NA	NA	H001
WGS0074	NA	NA	NA	NA	H001
WGS0077	NA	NA	NA	NA	H001
WGS0080	NA	NA	NA	NA	H001
WGS0082	NA	NA	NA	NA	H001
WGS0084	NA	NA	NA	NA	H001
WGS0087	NA	NA	NA	NA	H001
WGS0088	NA	NA	NA	NA	H001
WGS0093	NA	NA	NA	NA	H001
WGS0094	NA	NA	NA	NA	H001
WGS0098	NA	NA	NA	NA	H001
WGS0100	NA	NA	NA	NA	H001
WGS0103	NA	NA	NA	NA	H001
WGS0104	NA	NA	NA	NA	H001
WGS0111	NA	NA	NA	NA	H001
WGS0115	NA	NA	NA	NA	H001
WGS0117	NA	NA	NA	NA	H001
WGS0119	NA	NA	NA	NA	H001
WGS0125	NA	NA	NA	NA	H001
WGS0126	NA	NA	NA	NA	H001
WGS0128	NA	NA	NA	NA	H001
WGS0132	NA	NA	NA	NA	H001
WGS0144	NA	NA	NA	NA	H001
WGS0160	NA	NA	NA	NA	H001
WGS0161	NA	NA	NA	NA	H001
WGS0164	NA	NA	NA	NA	H001
WGS0165	NA	NA	NA	NA	H001
WGS0167	NA	NA	NA	NA	H001
WGS0169	NA	NA	NA	NA	H001
WGS0170	NA	NA	NA	NA	H001
WGS0188	NA	NA	NA	NA	H001
WGS0189	NA	NA	NA	NA	H001
WGS0192	NA	NA	NA	NA	H001
WGS0199	NA	NA	NA	NA	H001
WGS0205	NA	NA	NA	NA	H001
WGS0208	NA	NA	NA	NA	H001
WGS0210	NA	NA	NA	NA	H001
WGS0222	NA	NA	NA	NA	H001
WGS0223	NA	NA	NA	NA	H001
WGS0225	NA	NA	NA	NA	H001
WGS0246	NA	NA	NA	NA	H001
WGS0251	NA	NA	NA	NA	H001
WGS0253	NA	NA	NA	NA	H001
WGS0254	NA	NA	NA	NA	H001
WGS0255	NA	NA	NA	NA	H001
WGS0256	NA	NA	NA	NA	H001
WGS0257	NA	NA	NA	NA	H001
WGS0259	NA	NA	NA	NA	H001
WGS0260	NA	NA	NA	NA	H001
WGS0280	NA	NA	NA	NA	H001
WGS0287	NA	NA	NA	NA	H001
WGS0288	NA	NA	NA	NA	H001
WGS0303	NA	NA	NA	NA	H001
WGS0304	NA	NA	NA	NA	H001
WGS0308	NA	NA	NA	NA	H001
WGS0309	NA	NA	NA	NA	H001
WGS0327	NA	NA	NA	NA	H001
WGS0329	NA	NA	NA	NA	H001
WGS0330	NA	NA	NA	NA	H001
WGS0349	NA	NA	NA	NA	H001
WGS0352	NA	NA	NA	NA	H001
WGS0358	NA	NA	NA	NA	H001
WGS0377	NA	NA	NA	NA	H001
WGS0403	NA	NA	NA	NA	H001
WGS0407	NA	NA	NA	NA	H001
WGS0409	NA	NA	NA	NA	H001
WGS0412	NA	NA	NA	NA	H001
WGS0414	NA	NA	NA	NA	H001
WGS0423	NA	NA	NA	NA	H001
WGS0434	NA	NA	NA	NA	H001
WGS0439	NA	NA	NA	NA	H001
WGS0441	NA	NA	NA	NA	H001
WGS0443	NA	NA	NA	NA	H001
WGS0448	NA	NA	NA	NA	H001
WGS0449	NA	NA	NA	NA	H001
WGS0454	NA	NA	NA	NA	H001
WGS0455	NA	NA	NA	NA	H001
WGS0456	NA	NA	NA	NA	H001
WGS0460	NA	NA	NA	NA	H001
WGS0462	NA	NA	NA	NA	H001
WGS0464	NA	NA	NA	NA	H001
WGS0465	NA	NA	NA	NA	H001
WGS0466	NA	NA	NA	NA	H001
WGS0470	NA	NA	NA	NA	H001
WGS0472	NA	NA	NA	NA	H001
WGS0473	NA	NA	NA	NA	H001
WGS0475	NA	NA	NA	NA	H001
WGS0492	NA	NA	NA	NA	H001
WGS0493	NA	NA	NA	NA	H001
WGS0503	NA	NA	NA	NA	H001
WGS0504	NA	NA	NA	NA	H001
WGS0508	NA	NA	NA	NA	H001
WGS0509	NA	NA	NA	NA	H001
WGS0510	NA	NA	NA	NA	H001
WGS0511	NA	NA	NA	NA	H001
WGS0514	NA	NA	NA	NA	H001
WGS0515	NA	NA	NA	NA	H001
WGS0516	NA	NA	NA	NA	H001
WGS0517	NA	NA	NA	NA	H001
WGS0518	NA	NA	NA	NA	H001
WGS0521	NA	NA	NA	NA	H001
WGS0523	NA	NA	NA	NA	H001
WGS0526	NA	NA	NA	NA	H001
WGS0528	NA	NA	NA	NA	H001
WGS0529	NA	NA	NA	NA	H001
WGS0531	NA	NA	NA	NA	H001
WGS0534	NA	NA	NA	NA	H001
WGS0539	NA	NA	NA	NA	H001
WGS0540	NA	NA	NA	NA	H001
WGS0556	NA	NA	NA	NA	H001
WGS0559	NA	NA	NA	NA	H001
WGS0564	NA	NA	NA	NA	H001
WGS0566	NA	NA	NA	NA	H001
WGS0567	NA	NA	NA	NA	H001
WGS0568	NA	NA	NA	NA	H001
WGS0569	NA	NA	NA	NA	H001
WGS0570	NA	NA	NA	NA	H001
WGS0586	NA	NA	NA	NA	H001
WGS0588	NA	NA	NA	NA	H001
WGS0589	NA	NA	NA	NA	H001
WGS0590	NA	NA	NA	NA	H001
WGS0595	NA	NA	NA	NA	H001
WGS0597	NA	NA	NA	NA	H001
WGS0599	NA	NA	NA	NA	H001
WGS0600	NA	NA	NA	NA	H001
WGS0602	NA	NA	NA	NA	H001
WGS0603	NA	NA	NA	NA	H001
WGS0604	NA	NA	NA	NA	H001
WGS0607	NA	NA	NA	NA	H001
WGS0608	NA	NA	NA	NA	H001
WGS0609	NA	NA	NA	NA	H001
WGS0610	NA	NA	NA	NA	H001
WGS0611	NA	NA	NA	NA	H001
WGS0619	NA	NA	NA	NA	H001
WGS0623	NA	NA	NA	NA	H001
WGS0625	NA	NA	NA	NA	H001
WGS0626	NA	NA	NA	NA	H001
WGS0637	NA	NA	NA	NA	H001
WGS0641	NA	NA	NA	NA	H001
WGS0649	NA	NA	NA	NA	H001
WGS0655	NA	NA	NA	NA	H001
WGS0656	NA	NA	NA	NA	H001
WGS0658	NA	NA	NA	NA	H001
WGS0661	NA	NA	NA	NA	H001
WGS0664	NA	NA	NA	NA	H001
WGS0668	NA	NA	NA	NA	H001
WGS0671	NA	NA	NA	NA	H001
WGS0672	NA	NA	NA	NA	H001
WGS0677	NA	NA	NA	NA	H001
WGS0682	NA	NA	NA	NA	H001
WGS0686	NA	NA	NA	NA	H001
WGS0687	NA	NA	NA	NA	H001
WGS0688	NA	NA	NA	NA	H001
WGS0689	NA	NA	NA	NA	H001
WGS0690	NA	NA	NA	NA	H001
WGS0691	NA	NA	NA	NA	H001
WGS0697	NA	NA	NA	NA	H001
WGS0698	NA	NA	NA	NA	H001
WGS0701	NA	NA	NA	NA	H001
WGS0708	NA	NA	NA	NA	H001
WGS0709	NA	NA	NA	NA	H001
WGS0710	NA	NA	NA	NA	H001
WGS0719	NA	NA	NA	NA	H001
WGS0721	NA	NA	NA	NA	H001
WGS0723	NA	NA	NA	NA	H001
WGS0724	NA	NA	NA	NA	H001
WGS0731	NA	NA	NA	NA	H001
WGS0737	NA	NA	NA	NA	H001
WGS0742	NA	NA	NA	NA	H001
WGS0746	NA	NA	NA	NA	H001
WGS0753	NA	NA	NA	NA	H001
WGS0763	NA	NA	NA	NA	H001
WGS0765	NA	NA	NA	NA	H001
WGS0777	NA	NA	NA	NA	H001
WGS0781	NA	NA	NA	NA	H001
WGS0782	NA	NA	NA	NA	H001
WGS0790	NA	NA	NA	NA	H001
WGS0793	NA	NA	NA	NA	H001
WGS0797	NA	NA	NA	NA	H001
WGS0798	NA	NA	NA	NA	H001
WGS0807	NA	NA	NA	NA	H001
WGS0809	NA	NA	NA	NA	H001
WGS0811	NA	NA	NA	NA	H001
WGS0812	NA	NA	NA	NA	H001
WGS0813	NA	NA	NA	NA	H001
WGS0820	NA	NA	NA	NA	H001
WGS0824	NA	NA	NA	NA	H001
WGS0826	NA	NA	NA	NA	H001
WGS0828	NA	NA	NA	NA	H001
WGS0829	NA	NA	NA	NA	H001
WGS0833	NA	NA	NA	NA	H001
WGS0836	NA	NA	NA	NA	H001
WGS0837	NA	NA	NA	NA	H001
WGS0839	NA	NA	NA	NA	H001
WGS0844	NA	NA	NA	NA	H001
WGS0845	NA	NA	NA	NA	H001
WGS0850	NA	NA	NA	NA	H001
WGS0856	NA	NA	NA	NA	H001
WGS0858	NA	NA	NA	NA	H001
WGS0859	NA	NA	NA	NA	H001
WGS0863	NA	NA	NA	NA	H001
WGS0864	NA	NA	NA	NA	H001
WGS0865	NA	NA	NA	NA	H001
WGS0866	NA	NA	NA	NA	H001
WGS0871	NA	NA	NA	NA	H001
WGS0876	NA	NA	NA	NA	H001
WGS0877	NA	NA	NA	NA	H001
WGS0884	NA	NA	NA	NA	H001
WGS0888	NA	NA	NA	NA	H001
WGS0893	NA	NA	NA	NA	H001
WGS0895	NA	NA	NA	NA	H001
WGS0898	NA	NA	NA	NA	H001
WGS0900	NA	NA	NA	NA	H001
WGS0902	NA	NA	NA	NA	H001
WGS0906	NA	NA	NA	NA	H001
WGS0914	NA	NA	NA	NA	H001
WGS0927	NA	NA	NA	NA	H001
WGS0928	NA	NA	NA	NA	H001
WGS0929	NA	NA	NA	NA	H001
WGS0936	NA	NA	NA	NA	H001
WGS0118	NA	NA	NA	NA	H002
WGS0120	NA	NA	NA	NA	H002
WGS0162	NA	NA	NA	NA	H002
WGS0178	NA	NA	NA	NA	H002
WGS0194	NA	NA	NA	NA	H002
WGS0290	NA	NA	NA	NA	H002
WGS0298	NA	NA	NA	NA	H002
WGS0316	NA	NA	NA	NA	H002
WGS0324	NA	NA	NA	NA	H002
WGS0375	NA	NA	NA	NA	H002
WGS0386	NA	NA	NA	NA	H002
WGS0506	NA	NA	NA	NA	H002
WGS0606	NA	NA	NA	NA	H002
WGS0699	NA	NA	NA	NA	H002
WGS0704	NA	NA	NA	NA	H002
WGS0804	NA	NA	NA	NA	H002
WGS0806	NA	NA	NA	NA	H002
WGS0808	NA	NA	NA	NA	H002
WGS0920	NA	NA	NA	NA	H002
WGS0921	NA	NA	NA	NA	H002
WGS0930	NA	NA	NA	NA	H002

## Sheet: Table S7
Table S7.Plant Height Variation of Foxtail Millet Accessions Grouped by Seita.3G226100 Haplotypes
Sample ID	Plant_height_cm_Beijing_SY_2011	Plant_height_cm_Shanxi_CZ_2011	Plant_height_cm_Hebei_HS_2017	Plant_height_cm_Shanxi_YL_2020	Hap_type
WGS0002	79	72	102	114.75	H002
WGS0004	NA	86	100	127.25	H001
WGS0005	NA	93	106	121.25	H001
WGS0006	107	92	122	130.8	H002
WGS0007	99	100	109	141	H002
WGS0008	96	77	NA	147.15	H002
WGS0009	127.38	92	128	158.1	H002
WGS0010	122	93	114	146.65	H001
WGS0011	90	74	NA	NA	H002
WGS0012	115	98	138	156.5	H002
WGS0015	NA	87	112	151.5	H001
WGS0016	102.25	97	133	146.8	H001
WGS0020	120	113	150	177	H001
WGS0023	116	98	134	132	H002
WGS0024	134	110	126	136	H002
WGS0026	119.25	111	123	163.15	H001
WGS0027	120.75	112	92	152	H001
WGS0028	118	107	105	133.5	H002
WGS0030	NA	NA	110	109	H001
WGS0031	114	NA	NA	109	H001
WGS0032	111	64	108	150	H003
WGS0033	97	58	NA	118	H003
WGS0035	115	69	NA	126	H002
WGS0041	128	110	136	170	H002
WGS0042	112	75	109	150.25	H002
WGS0043	143.62	110	156	184	H002
WGS0044	119.12	88	140	148	H002
WGS0045	157.5	108	164	170	H002
WGS0050	131	124	138	188	H001
WGS0051	146	116	134	194	H001
WGS0052	142.38	130	132	170	H001
WGS0053	162.5	111	148	174	H002
WGS0054	150	121	132	188	H001
WGS0055	114.33	87	110	166	H001
WGS0056	130	124	144	155	H002
WGS0057	113	100	134	142	H001
WGS0058	119.38	94	118	120	H001
WGS0059	134	118	140	146	H001
WGS0060	138	114	135	176	H001
WGS0063	133	126	131	175.5	H002
WGS0065	145	124	128	170	H002
WGS0066	114	87	NA	130	H002
WGS0069	137	106	NA	132	H001
WGS0070	138	112	116	160	H001
WGS0071	125	110	129	140	H002
WGS0072	131	109	126	173	H001
WGS0073	140	116	NA	173	H001
WGS0075	136	125	134	171	H001
WGS0076	156	130	134	198	H001
WGS0078	111	NA	NA	99	H001
WGS0079	122	72	118	134	H002
WGS0081	140	113	129	168	H001
WGS0085	138	86	NA	143	H003
WGS0086	103	NA	94	138	H001
WGS0090	113	79	112	109	H001
WGS0092	96	118	135	172	H001
WGS0095	112	92	NA	154	H002
WGS0096	121	96	129	135	H002
WGS0097	128	101	132	146	H001
WGS0101	117.62	98	112	149	H001
WGS0105	115	64	102	118	H002
WGS0106	95	62	122	140	H002
WGS0107	106	72	133	152	H002
WGS0109	108	NA	121	100	H001
WGS0110	NA	NA	NA	202	H002
WGS0112	157	115	167	195	H001
WGS0113	150	116	156	158	H001
WGS0114	149	112	138	185	H002
WGS0116	141.88	109	147	172	H002
WGS0122	117	95	129	148	H002
WGS0123	100	96	128	164	H001
WGS0124	117	112	126	132	H001
WGS0127	112	91	130	138	H002
WGS0129	141	104	128	146	H002
WGS0130	113	103	131	156	H002
WGS0131	130	93	128	146	H001
WGS0133	132	92	149	168	H002
WGS0134	NA	NA	96	102	H001
WGS0135	104.62	82	114	143	H002
WGS0136	102	98	126	120	H002
WGS0137	118	106	135	146	H002
WGS0138	134	121	153	192	H002
WGS0139	117	99	129	151	H003
WGS0140	94	67	130	134	H002
WGS0141	NA	NA	NA	109	H001
WGS0142	113	NA	97	156	H002
WGS0143	120	66	114	150	H002
WGS0145	125	90	116	144	H001
WGS0146	107	91	112	146	H002
WGS0147	119	83	124	114	H002
WGS0148	116.05	91	125	140	H001
WGS0149	111	92	119	143	H001
WGS0150	118	76	125	134	H002
WGS0151	134	100	152	153	H001
WGS0152	132	102	138	138	H003
WGS0153	131	102	138	154	H001
WGS0154	113	91	138	148	H002
WGS0155	123	79	126	142	H002
WGS0156	138	112	160	200	H002
WGS0157	109	66	118	NA	H002
WGS0158	126	93	146	159	H003
WGS0159	NA	NA	98	94	H001
WGS0163	147	NA	NA	170	H002
WGS0166	135	125	159	178	H001
WGS0168	130	129	155	185	H001
WGS0171	146	112	136	152	H001
WGS0172	145	121	124	156	H001
WGS0173	146	128	142	162	H001
WGS0174	156.12	124	142	160	H001
WGS0175	133	129	135	185	H001
WGS0176	120	96	129	123	H001
WGS0177	115	86	111	122	H001
WGS0179	163	110	165	178	H001
WGS0180	119	78	128	153	H002
WGS0181	146	136	163	182	H001
WGS0182	131	107	150	162	H001
WGS0183	143	102	149	182	H001
WGS0184	125	116	152	167	H001
WGS0186	167	144	150	188	H002
WGS0187	160	130	148	178	H001
WGS0191	NA	140	140	NA	H003
WGS0193	149	152	160	140	H002
WGS0195	120	105	132	152	H003
WGS0196	136	109	158	204	H002
WGS0197	110	68	106	124	H003
WGS0201	98	60	103	NA	H002
WGS0202	171	143	167	181	H002
WGS0203	165	130	130	159	H001
WGS0204	132.62	106	147	170	H002
WGS0206	137.38	107	127	NA	H001
WGS0207	122	92	120	NA	H001
WGS0209	144	128	115	154	H002
WGS0211	92	104	116	162	H002
WGS0212	96.62	NA	NA	104	H001
WGS0213	159	142	NA	167	H002
WGS0214	102.5	68	99	NA	H002
WGS0215	120.25	94	116	136	H001
WGS0216	104.88	91	98	116	H001
WGS0217	104.88	86	104	110	H001
WGS0218	146.88	119	118	152	H002
WGS0219	166	126	142	172	H003
WGS0226	139	115	134	158	H001
WGS0227	140.5	113	140	154	H001
WGS0228	141	118	144	172	H003
WGS0229	144	115	150	166	H001
WGS0230	153	146	141	163	H001
WGS0232	158	133	128	196	H001
WGS0233	132	120	144	172	H002
WGS0234	103	86	128	133	H002
WGS0235	154	122	140	NA	H002
WGS0236	NA	NA	158	NA	H001
WGS0238	123	83	136	154	H002
WGS0239	140	83	154	157	H001
WGS0240	158	112	154	180	H002
WGS0241	166	105	146	146	H001
WGS0242	150	116	126	162	H001
WGS0243	129	94	NA	144	H001
WGS0244	156	105	145	180	H002
WGS0245	122	106	139	190	H001
WGS0249	134	128	NA	160	H001
WGS0250	132	106	141	175	H003
WGS0252	149	118	122	NA	H002
WGS0258	140	99	138	169	H002
WGS0261	152	128	143	189	H002
WGS0262	143	110	132	148	H001
WGS0263	137	106	137	143	H002
WGS0264	132	139	140	170	H001
WGS0267	135	120	120	158	H001
WGS0269	130.88	113	154	165	H003
WGS0270	125.12	118	139	164	H003
WGS0271	133	120	128	159	H001
WGS0272	124	114	120	143	H001
WGS0273	135.62	108	138	150	H001
WGS0274	120	86	127	142	H002
WGS0276	133	86	102	114	H002
WGS0277	128	84	113	122	H002
WGS0278	121	96	112	141	H002
WGS0279	132	86	127	132	H002
WGS0282	138	98	123	127	H001
WGS0283	132	92	117	133	H002
WGS0284	122	96	122	118	H002
WGS0285	132	97	130	134	H002
WGS0286	128	84	129	130	H001
WGS0289	129	98	128	134	H001
WGS0291	133	90	116	124	H001
WGS0292	122	84	118	157	H002
WGS0293	120	95	109	116	H001
WGS0294	162	114	145	150	H002
WGS0295	132	92	143	124	H002
WGS0296	154	128	159	154	H003
WGS0297	94	88	128	122	H003
WGS0299	137	104	131	143	H001
WGS0300	154	106	145	142	H001
WGS0301	136	101	128	124	H001
WGS0302	138	85	138	141	H001
WGS0305	126	82	123	130	H001
WGS0306	129	90	126	130	H001
WGS0311	118	95	118	140.5	H001
WGS0312	141	104	119	136	H001
WGS0313	139	90	130	148	H001
WGS0314	140	102	130	144	H001
WGS0315	134	93	127	142	H002
WGS0317	118	106	138	136.5	H002
WGS0318	132	109	121	146	H002
WGS0321	135	104	124	145	H002
WGS0322	140	109	109	132	H001
WGS0326	150	112	120	146	H002
WGS0328	163.38	111	153	190	H001
WGS0331	124	82	134	137	H002
WGS0332	143	116	160	159	H001
WGS0333	132	107	146	170	H002
WGS0334	118	99	148	177	H001
WGS0335	138	90	152	144	H001
WGS0336	96	86	125	136	H002
WGS0337	103	78	108	118	H002
WGS0338	121	92	149	143	H002
WGS0339	122	88	120	134	H002
WGS0340	100	72	132	164	H002
WGS0341	152	126	143	167	H002
WGS0342	176	120	160	164	H002
WGS0344	168	112	153	167	H002
WGS0345	163	122	153	180	H001
WGS0346	132.38	102	122	146	H002
WGS0348	103	85	106	137	H002
WGS0350	128	99	106	143	H002
WGS0351	137	104	120	148	H002
WGS0354	126	103	116	125	H001
WGS0355	135	109	130	146	H001
WGS0356	124	96	135	128	H002
WGS0357	128	105	130	136	H002
WGS0359	153	113	116	NA	H001
WGS0360	137	122	135	154	H002
WGS0361	140	98	131	144	H001
WGS0363	128.75	107	136	143	H001
WGS0364	152	114	144	146	H002
WGS0365	146	127	152	174	H002
WGS0366	130	116	128	160	H002
WGS0367	97	106	124	151.25	H002
WGS0369	138	107	134	144	H002
WGS0370	144	121	141	163	H002
WGS0372	141	109	144	156	H002
WGS0373	150	126	154	188	H001
WGS0374	152	118	149	157.75	H002
WGS0376	159	119	148	167	H001
WGS0378	164	103	139	144	H002
WGS0379	170	117	157	174	H002
WGS0380	129	104	126	168	H001
WGS0381	95	NA	89	118	H001
WGS0382	147	102	144	151	H002
WGS0383	146	118	152	146	H002
WGS0384	144	120	146	172	H002
WGS0385	150	131	142	186	H002
WGS0387	148	106	138	168	H001
WGS0388	132	120	142	164	H001
WGS0391	112	90	108	132	H001
WGS0392	128	98	136	139	H002
WGS0394	85	83	114	NA	H002
WGS0395	131	114	141	154	H003
WGS0396	112	118	137	166	H001
WGS0397	95	91	113	126	H001
WGS0398	83	87	100	115	H002
WGS0399	115	96	130	132	H003
WGS0400	111	97	126	144	H001
WGS0401	107	110	130	142	H002
WGS0402	106	104	116	158	H001
WGS0404	136	116	134	162	H002
WGS0405	132	110	135	135	H002
WGS0406	148	113	138	159.5	H002
WGS0408	145	109	NA	164	H001
WGS0410	146	120	131	168.25	H002
WGS0411	140	111	138	160	H002
WGS0413	114	89	136	167.25	H002
WGS0415	141.62	109	157	189	H002
WGS0416	136	101	142	182.75	H002
WGS0417	148	76	145	170	H002
WGS0418	163	124	148	172	H001
WGS0420	143.5	126	140	162	H003
WGS0421	150	123	154	169	H002
WGS0422	126.33	124	140	NA	H002
WGS0425	138	116	NA	168	H001
WGS0426	145	137	165	194	H001
WGS0427	141	126	142	172.25	H002
WGS0428	174	133	147	179	H002
WGS0429	172	120	142	158	H003
WGS0430	157	119	140	NA	H002
WGS0431	182	131	162	201	H002
WGS0432	NA	128	158	178	H001
WGS0433	140	96	132	128	H002
WGS0435	160	118	150	202	H002
WGS0436	158.25	129	150	198	H002
WGS0437	141	127	144	156	H002
WGS0438	136	122	133	178	H003
WGS0440	144	136	142	170	H002
WGS0442	142	128	158	154	H002
WGS0444	150	134	133	156	H001
WGS0445	127	142	148	170	H001
WGS0446	148	132	160	164	H002
WGS0447	142	109	163	166	H003
WGS0451	139	129	145	174	H002
WGS0452	141	125	156	173	H003
WGS0457	127	77	116	124	H002
WGS0458	146	128	144	172	H001
WGS0459	NA	137	152	184	H001
WGS0461	155	144	165	198	H002
WGS0463	154.62	122	NA	139	H001
WGS0467	124	96	110	144	H001
WGS0468	147	101	118	170	H001
WGS0469	158	87	132	164	H003
WGS0471	98	NA	85	118	H001
WGS0474	157	113	125	118	H001
WGS0476	144.75	105	130	150	H001
WGS0477	167	117	141	165	H001
WGS0478	175	121	155	174	H002
WGS0479	115	80	86	125	H001
WGS0480	124	84	116	114	H001
WGS0481	162	123	152	180	H002
WGS0482	162	124	154	164	H001
WGS0483	162	116	149	148	H001
WGS0484	146	126	128	163	H002
WGS0485	153	126	156	183	H003
WGS0486	116	106	120	121	H001
WGS0487	134	87	132	140	H001
WGS0488	120	NA	104	118.25	H001
WGS0489	140	106	149	152	H001
WGS0490	148	117	148	176	H002
WGS0491	129	92	NA	139	H001
WGS0494	140	120	140	162	H001
WGS0495	140	108	128	159.75	H001
WGS0496	129	106	NA	150	H001
WGS0497	126	103	NA	140	H001
WGS0498	122	103	118	120	H001
WGS0499	126	93	121	138	H001
WGS0500	108	86	114	130	H002
WGS0501	130	123	138	168	H002
WGS0502	126	128	151	165	H001
WGS0507	150	118	143	164	H001
WGS0512	166	126	145	175	H001
WGS0513	148.12	114	146	172	H001
WGS0519	NA	118	164	189	H001
WGS0520	154	102	146	152	H001
WGS0522	166	105	155	174	H001
WGS0524	142	132.75	159	125	H002
WGS0525	NA	125	146	152	H002
WGS0527	124	130	NA	180	H002
WGS0530	132	150	143	166	H002
WGS0532	155	135	130	164	H002
WGS0533	167	122	NA	196	H002
WGS0535	125	91	151	168	H002
WGS0536	124	117	134	152	H001
WGS0537	119	103	122	144	H002
WGS0538	139	110	136	163	H002
WGS0541	145	120	153	186	H001
WGS0542	142	116	130	171.75	H001
WGS0543	94	89	108	124	H001
WGS0544	128	103	119	148	H001
WGS0545	154	129	145	170	H001
WGS0546	126	111	145	164	H001
WGS0547	118	114	140	162	H001
WGS0548	140.25	114	127	162	H001
WGS0549	138	120	128	176	H001
WGS0550	145	120	120	158	H001
WGS0551	154	118	131	144	H001
WGS0553	146	120	131	158	H001
WGS0554	135	134	146	167	H001
WGS0555	143	127	148	158	H001
WGS0557	132.25	123	139	182	H001
WGS0558	118	120	132	164	H001
WGS0560	137	134	143	158	H002
WGS0561	133	117	131	156	H001
WGS0562	130	102	150	165	H001
WGS0563	168	122	149	145	H003
WGS0565	116	NA	NA	130	H001
WGS0571	134	125	154	180	H002
WGS0572	164	126	156	192	H002
WGS0573	158	118	126	202	H002
WGS0574	124	95	133	182	H002
WGS0575	109	112	117	127	H002
WGS0576	136	90	148	153	H002
WGS0577	102	77	134	164	H002
WGS0578	96	82	107	164	H003
WGS0579	125	80	110	156	H002
WGS0580	95	97	137	154	H002
WGS0581	122	90	124	173	H003
WGS0582	138	102	150	159	H002
WGS0583	140	123	NA	181	H002
WGS0584	135	104	149	164	H001
WGS0585	123	107	151	159	H002
WGS0587	144	109	147	174	H002
WGS0591	121	102	NA	134	H002
WGS0592	130	120	NA	163	H001
WGS0593	130	111	NA	118	H001
WGS0594	98	82	NA	116	H001
WGS0596	124	112	NA	157	H001
WGS0598	123	120	130	180	H001
WGS0601	137	112	151	169	H002
WGS0613	126	112	121	130	H001
WGS0614	140	133	141	197	H001
WGS0615	154	129	158	160	H002
WGS0616	129	100	102	155	H002
WGS0617	104	89	122	159	H002
WGS0618	124	113	131	169	H002
WGS0620	131	118	111	160	H001
WGS0621	139.62	114	140	166	H002
WGS0622	137.62	114	128	153	H001
WGS0624	108	96	129	161	H002
WGS0627	127.5	95	143	148	H002
WGS0628	123	101	115	168	H002
WGS0629	143	103	139	174	H001
WGS0630	128	114	134	173	H001
WGS0631	136	119	129	158	H001
WGS0632	140	112	142	157	H001
WGS0633	135	109	132	168	H001
WGS0634	122	94	107	131	H001
WGS0635	140	112	149	188	H001
WGS0636	131.38	111	129	153	H001
WGS0638	142	110	130	140	H001
WGS0639	148	105	136	170	H001
WGS0640	168.38	118	153	183	H002
WGS0642	140	113	125	158	H001
WGS0643	142	114	132	174	H001
WGS0644	133	118	130	160	H001
WGS0645	144	120	132	162	H001
WGS0646	NA	126	148	174	H001
WGS0647	149	110	143	171	H002
WGS0648	158	137	157	174	H001
WGS0650	123	102	118	152	H001
WGS0651	140	114	134	160	H001
WGS0652	144	124	140	178	H001
WGS0653	129.75	118	134	166	H001
WGS0654	150.75	103	136	166	H001
WGS0657	152	110	147	169	H001
WGS0660	135	121	129	158	H001
WGS0662	148	122	140	162.5	H001
WGS0663	144.12	113	136	158	H001
WGS0665	141	131	137	170	H001
WGS0666	154	120	141	187	H001
WGS0667	114	104	129	156	H002
WGS0669	144	130	152	184	H001
WGS0670	135	121	134	167	H001
WGS0673	134	120	119	186	H001
WGS0674	136	112	124	170	H001
WGS0675	118	116	124	152	H001
WGS0676	124	120	138	168	H001
WGS0678	163	131	145	192	H001
WGS0679	148	114	128	154	H001
WGS0680	143	129	136	175	H002
WGS0681	NA	135	164	194	H001
WGS0683	152	136	138	196	H001
WGS0684	156	134	130	183	H001
WGS0685	168	126	138	198	H001
WGS0692	144.62	130	127	164	H002
WGS0693	120	99	132	147	H002
WGS0694	148	124	150	200	H002
WGS0695	120.62	108	136	166	H002
WGS0696	138	118	146	148	H001
WGS0700	128	112	125	171	H001
WGS0702	155	130	140	154	H001
WGS0703	133	110	141	186	H002
WGS0705	134	125	144	176	H003
WGS0706	126	114	131	142	H001
WGS0707	112	101	101	120	H001
WGS0711	117	71	124	170	H002
WGS0712	136	118	126	178	H002
WGS0713	152	138	147	184	H001
WGS0714	144	129	154	200	H001
WGS0715	162	131	162	209	H002
WGS0716	147	133	150	138	H001
WGS0717	130	76	129	174	H002
WGS0718	150	130	130	NA	H001
WGS0720	141	112	137	NA	H003
WGS0722	143	114	136	141	H003
WGS0725	134	NA	132	164	H001
WGS0727	115	94	134	130	H002
WGS0728	140	100	144	162	H002
WGS0729	123	86	138	158	H002
WGS0730	126	79	136	146	H002
WGS0732	117	72	119	182	H002
WGS0733	110	84	129	136	H002
WGS0734	111	65	112	134	H002
WGS0735	127	84	124	149	H002
WGS0736	155	84	141	154	H002
WGS0738	135.25	74	136	164	H002
WGS0739	107	74	133	160	H002
WGS0740	133	95	140	132	H003
WGS0741	125	97	135	166	H003
WGS0743	109.75	83	111	144	H002
WGS0744	122	94	134	152	H002
WGS0745	130	102	132	166	H002
WGS0747	144	119	139	172	H001
WGS0748	142	110	150	150	H002
WGS0749	125	109	131	140	H001
WGS0751	153	131	151	176	H001
WGS0752	148	139	134	176	H001
WGS0754	130	134	135	184	H001
WGS0755	126	126	126	160	H001
WGS0756	141.5	103	137	172	H001
WGS0757	136.12	123	153	176	H001
WGS0758	156	111	128	179	H001
WGS0759	138	120	145	170	H001
WGS0760	150	126	149	198	H001
WGS0761	144	131	147	184	H001
WGS0762	114	110	128	153	H001
WGS0764	145	114	144	156	H001
WGS0766	168	110	148	162	H002
WGS0767	146	105	140	170	H002
WGS0768	149	132	130	181	H001
WGS0769	137	114	142	160	H001
WGS0770	132	118	136	191	H001
WGS0771	152	114	138	188	H001
WGS0772	132	122	139	195	H002
WGS0773	133	110	157	175	H001
WGS0774	158	132	144	186	H002
WGS0775	121	89	124	NA	H002
WGS0776	102	81	122	163	H002
WGS0778	113	112	138	181	H002
WGS0779	157	112	152	192	H001
WGS0780	117	105	102	163	H001
WGS0783	122	94	122	132	H002
WGS0785	176	132	169	176	H002
WGS0786	139	112	148	162	H002
WGS0787	130	85	107	124	H001
WGS0788	171	121	145	185	H002
WGS0791	169	124	141	180	H001
WGS0792	NA	132	147	175	H001
WGS0794	170	134	157	200	H001
WGS0795	169	116	154	172	H002
WGS0796	172	122	143	168	H003
WGS0799	144	119	148	194	H001
WGS0800	152	124	150	185	H001
WGS0801	115	NA	115	132	H001
WGS0802	124	74	124	139	H003
WGS0805	NA	72	NA	148	H003
WGS0814	117	93	118	152	H003
WGS0815	108.88	97	110	171	H001
WGS0816	106	121	118	NA	H003
WGS0817	91	66	NA	NA	H003
WGS0819	93	130	116	NA	H002
WGS0821	119	109	130	NA	H002
WGS0822	102	113	134	NA	H003
WGS0823	158	114	130	NA	H003
WGS0825	128	118	112	NA	H003
WGS0830	132	108	113	144	H001
WGS0831	149	121	135	137	H002
WGS0832	119	130	129	NA	H002
WGS0834	115	116	136	NA	H002
WGS0835	130	115	148	NA	H002
WGS0838	155	115	140	178	H002
WGS0840	100	86	120	132	H001
WGS0841	105	66	116	122	H003
WGS0842	126	99	133	152	H002
WGS0843	110	82	100	112	H002
WGS0846	102	66	110	126	H003
WGS0847	163	131	160	128	H003
WGS0848	NA	NA	96	116	H001
WGS0849	NA	NA	105	121	H001
WGS0851	104	78	NA	122	H003
WGS0852	122	112	141	144	H002
WGS0853	100	86	118	137	H001
WGS0854	126	114	122	144	H001
WGS0855	133	136	130	166	H002
WGS0857	130	143	108	152	H003
WGS0860	138	102	125	136	H003
WGS0862	123	83	130	156	H003
WGS0867	152	135	144	194	H003
WGS0868	160	142	160	NA	H003
WGS0869	162	101	141	NA	H003
WGS0872	116	132	142	156	H003
WGS0873	130	126	143	170	H002
WGS0874	119	122	138	170	H003
WGS0875	118	111	128	128	H003
WGS0878	134	116	138	154	H001
WGS0879	93	103	119	166	H001
WGS0880	110	85	117	144	H001
WGS0881	150	125	134	164	H001
WGS0882	164	126	146	168	H001
WGS0883	150	123	140	NA	H002
WGS0885	135	111	126	134	H001
WGS0886	104	82	107	144	H001
WGS0887	114	98	119	158	H002
WGS0889	108	97	112	147	H002
WGS0890	140	114	139	172	H001
WGS0891	130	84	147	119	H003
WGS0892	88.12	60	114	122	H003
WGS0894	134	88	119	130	H001
WGS0896	128	121	128	156	H002
WGS0899	118	95	94	146	H001
WGS0901	159	123	159	182	H002
WGS0903	136	112	142	164	H002
WGS0904	152	120	161	180	H003
WGS0905	122	93	142	160	H002
WGS0907	141	140	165	188	H002
WGS0908	138	112	150	162	H002
WGS0909	132	117	142	156	H001
WGS0910	114	99	101	128	H001
WGS0911	142	119	128	129	H001
WGS0912	143	109	116	148	H001
WGS0913	NA	NA	NA	166	H001
WGS0915	93	NA	88	114	H001
WGS0916	NA	NA	87	103	H001
WGS0917	101	NA	93	107	H001
WGS0918	88	67	96	NA	H002
WGS0919	93	74	NA	111	H002
WGS0922	97	68	NA	114	H002
WGS0923	NA	NA	NA	NA	H001
WGS0924	96	NA	NA	NA	H002
WGS0925	NA	NA	NA	NA	H001
WGS0926	NA	NA	NA	NA	H002
WGS0931	NA	53	NA	NA	H002
WGS0933	NA	NA	NA	NA	H002
WGS0934	NA	NA	114	132	H001
WGS0935	NA	NA	NA	NA	H002
WGS0937	93	NA	NA	135	H001
WGS0938	80	70	NA	110	H002
WGS0939	94	90	124	138	H001
WGS0940	118	83	97	124	H001
WGS0941	NA	NA	NA	NA	H002
WGS0942	100	NA	104	NA	H002
WGS0003	NA	NA	NA	NA	H001
WGS0014	NA	NA	NA	NA	H001
WGS0017	NA	NA	NA	NA	H001
WGS0029	NA	NA	NA	NA	H001
WGS0038	NA	NA	NA	NA	H001
WGS0062	NA	NA	NA	NA	H001
WGS0067	NA	NA	NA	NA	H001
WGS0068	NA	NA	NA	NA	H001
WGS0074	NA	NA	NA	NA	H001
WGS0080	NA	NA	NA	NA	H001
WGS0087	NA	NA	NA	NA	H001
WGS0088	NA	NA	NA	NA	H001
WGS0093	NA	NA	NA	NA	H001
WGS0094	NA	NA	NA	NA	H001
WGS0098	NA	NA	NA	NA	H001
WGS0103	NA	NA	NA	NA	H001
WGS0111	NA	NA	NA	NA	H001
WGS0132	NA	NA	NA	NA	H001
WGS0160	NA	NA	NA	NA	H001
WGS0161	NA	NA	NA	NA	H001
WGS0165	NA	NA	NA	NA	H001
WGS0170	NA	NA	NA	NA	H001
WGS0189	NA	NA	NA	NA	H001
WGS0192	NA	NA	NA	NA	H001
WGS0210	NA	NA	NA	NA	H001
WGS0222	NA	NA	NA	NA	H001
WGS0223	NA	NA	NA	NA	H001
WGS0225	NA	NA	NA	NA	H001
WGS0253	NA	NA	NA	NA	H001
WGS0254	NA	NA	NA	NA	H001
WGS0255	NA	NA	NA	NA	H001
WGS0256	NA	NA	NA	NA	H001
WGS0257	NA	NA	NA	NA	H001
WGS0259	NA	NA	NA	NA	H001
WGS0260	NA	NA	NA	NA	H001
WGS0288	NA	NA	NA	NA	H001
WGS0290	NA	NA	NA	NA	H001
WGS0298	NA	NA	NA	NA	H001
WGS0303	NA	NA	NA	NA	H001
WGS0304	NA	NA	NA	NA	H001
WGS0308	NA	NA	NA	NA	H001
WGS0309	NA	NA	NA	NA	H001
WGS0329	NA	NA	NA	NA	H001
WGS0349	NA	NA	NA	NA	H001
WGS0377	NA	NA	NA	NA	H001
WGS0386	NA	NA	NA	NA	H001
WGS0409	NA	NA	NA	NA	H001
WGS0414	NA	NA	NA	NA	H001
WGS0441	NA	NA	NA	NA	H001
WGS0443	NA	NA	NA	NA	H001
WGS0456	NA	NA	NA	NA	H001
WGS0460	NA	NA	NA	NA	H001
WGS0462	NA	NA	NA	NA	H001
WGS0464	NA	NA	NA	NA	H001
WGS0465	NA	NA	NA	NA	H001
WGS0466	NA	NA	NA	NA	H001
WGS0470	NA	NA	NA	NA	H001
WGS0472	NA	NA	NA	NA	H001
WGS0473	NA	NA	NA	NA	H001
WGS0475	NA	NA	NA	NA	H001
WGS0492	NA	NA	NA	NA	H001
WGS0493	NA	NA	NA	NA	H001
WGS0503	NA	NA	NA	NA	H001
WGS0504	NA	NA	NA	NA	H001
WGS0506	NA	NA	NA	NA	H001
WGS0508	NA	NA	NA	NA	H001
WGS0509	NA	NA	NA	NA	H001
WGS0510	NA	NA	NA	NA	H001
WGS0511	NA	NA	NA	NA	H001
WGS0514	NA	NA	NA	NA	H001
WGS0515	NA	NA	NA	NA	H001
WGS0517	NA	NA	NA	NA	H001
WGS0518	NA	NA	NA	NA	H001
WGS0521	NA	NA	NA	NA	H001
WGS0523	NA	NA	NA	NA	H001
WGS0526	NA	NA	NA	NA	H001
WGS0528	NA	NA	NA	NA	H001
WGS0531	NA	NA	NA	NA	H001
WGS0539	NA	NA	NA	NA	H001
WGS0540	NA	NA	NA	NA	H001
WGS0556	NA	NA	NA	NA	H001
WGS0559	NA	NA	NA	NA	H001
WGS0564	NA	NA	NA	NA	H001
WGS0567	NA	NA	NA	NA	H001
WGS0568	NA	NA	NA	NA	H001
WGS0569	NA	NA	NA	NA	H001
WGS0570	NA	NA	NA	NA	H001
WGS0586	NA	NA	NA	NA	H001
WGS0599	NA	NA	NA	NA	H001
WGS0600	NA	NA	NA	NA	H001
WGS0603	NA	NA	NA	NA	H001
WGS0604	NA	NA	NA	NA	H001
WGS0607	NA	NA	NA	NA	H001
WGS0608	NA	NA	NA	NA	H001
WGS0609	NA	NA	NA	NA	H001
WGS0610	NA	NA	NA	NA	H001
WGS0611	NA	NA	NA	NA	H001
WGS0619	NA	NA	NA	NA	H001
WGS0637	NA	NA	NA	NA	H001
WGS0641	NA	NA	NA	NA	H001
WGS0649	NA	NA	NA	NA	H001
WGS0655	NA	NA	NA	NA	H001
WGS0656	NA	NA	NA	NA	H001
WGS0658	NA	NA	NA	NA	H001
WGS0661	NA	NA	NA	NA	H001
WGS0664	NA	NA	NA	NA	H001
WGS0668	NA	NA	NA	NA	H001
WGS0671	NA	NA	NA	NA	H001
WGS0682	NA	NA	NA	NA	H001
WGS0686	NA	NA	NA	NA	H001
WGS0687	NA	NA	NA	NA	H001
WGS0688	NA	NA	NA	NA	H001
WGS0697	NA	NA	NA	NA	H001
WGS0698	NA	NA	NA	NA	H001
WGS0699	NA	NA	NA	NA	H001
WGS0701	NA	NA	NA	NA	H001
WGS0709	NA	NA	NA	NA	H001
WGS0710	NA	NA	NA	NA	H001
WGS0719	NA	NA	NA	NA	H001
WGS0721	NA	NA	NA	NA	H001
WGS0724	NA	NA	NA	NA	H001
WGS0737	NA	NA	NA	NA	H001
WGS0753	NA	NA	NA	NA	H001
WGS0763	NA	NA	NA	NA	H001
WGS0765	NA	NA	NA	NA	H001
WGS0781	NA	NA	NA	NA	H001
WGS0782	NA	NA	NA	NA	H001
WGS0790	NA	NA	NA	NA	H001
WGS0793	NA	NA	NA	NA	H001
WGS0797	NA	NA	NA	NA	H001
WGS0798	NA	NA	NA	NA	H001
WGS0806	NA	NA	NA	NA	H001
WGS0824	NA	NA	NA	NA	H001
WGS0836	NA	NA	NA	NA	H001
WGS0837	NA	NA	NA	NA	H001
WGS0839	NA	NA	NA	NA	H001
WGS0844	NA	NA	NA	NA	H001
WGS0845	NA	NA	NA	NA	H001
WGS0850	NA	NA	NA	NA	H001
WGS0856	NA	NA	NA	NA	H001
WGS0858	NA	NA	NA	NA	H001
WGS0859	NA	NA	NA	NA	H001
WGS0863	NA	NA	NA	NA	H001
WGS0866	NA	NA	NA	NA	H001
WGS0871	NA	NA	NA	NA	H001
WGS0876	NA	NA	NA	NA	H001
WGS0877	NA	NA	NA	NA	H001
WGS0893	NA	NA	NA	NA	H001
WGS0902	NA	NA	NA	NA	H001
WGS0906	NA	NA	NA	NA	H001
WGS0914	NA	NA	NA	NA	H001
WGS0920	NA	NA	NA	NA	H001
WGS0921	NA	NA	NA	NA	H001
WGS0927	NA	NA	NA	NA	H001
WGS0928	NA	NA	NA	NA	H001
WGS0929	NA	NA	NA	NA	H001
WGS0930	NA	NA	NA	NA	H001
WGS0936	NA	NA	NA	NA	H001
WGS0034	NA	NA	NA	NA	H002
WGS0039	NA	NA	NA	NA	H002
WGS0082	NA	NA	NA	NA	H002
WGS0100	NA	NA	NA	NA	H002
WGS0104	NA	NA	NA	NA	H002
WGS0115	NA	NA	NA	NA	H002
WGS0117	NA	NA	NA	NA	H002
WGS0118	NA	NA	NA	NA	H002
WGS0119	NA	NA	NA	NA	H002
WGS0120	NA	NA	NA	NA	H002
WGS0144	NA	NA	NA	NA	H002
WGS0162	NA	NA	NA	NA	H002
WGS0164	NA	NA	NA	NA	H002
WGS0167	NA	NA	NA	NA	H002
WGS0188	NA	NA	NA	NA	H002
WGS0194	NA	NA	NA	NA	H002
WGS0199	NA	NA	NA	NA	H002
WGS0205	NA	NA	NA	NA	H002
WGS0208	NA	NA	NA	NA	H002
WGS0246	NA	NA	NA	NA	H002
WGS0251	NA	NA	NA	NA	H002
WGS0280	NA	NA	NA	NA	H002
WGS0287	NA	NA	NA	NA	H002
WGS0316	NA	NA	NA	NA	H002
WGS0324	NA	NA	NA	NA	H002
WGS0327	NA	NA	NA	NA	H002
WGS0352	NA	NA	NA	NA	H002
WGS0375	NA	NA	NA	NA	H002
WGS0403	NA	NA	NA	NA	H002
WGS0407	NA	NA	NA	NA	H002
WGS0412	NA	NA	NA	NA	H002
WGS0434	NA	NA	NA	NA	H002
WGS0439	NA	NA	NA	NA	H002
WGS0454	NA	NA	NA	NA	H002
WGS0516	NA	NA	NA	NA	H002
WGS0529	NA	NA	NA	NA	H002
WGS0590	NA	NA	NA	NA	H002
WGS0595	NA	NA	NA	NA	H002
WGS0602	NA	NA	NA	NA	H002
WGS0606	NA	NA	NA	NA	H002
WGS0623	NA	NA	NA	NA	H002
WGS0625	NA	NA	NA	NA	H002
WGS0626	NA	NA	NA	NA	H002
WGS0672	NA	NA	NA	NA	H002
WGS0677	NA	NA	NA	NA	H002
WGS0689	NA	NA	NA	NA	H002
WGS0690	NA	NA	NA	NA	H002
WGS0691	NA	NA	NA	NA	H002
WGS0704	NA	NA	NA	NA	H002
WGS0708	NA	NA	NA	NA	H002
WGS0723	NA	NA	NA	NA	H002
WGS0731	NA	NA	NA	NA	H002
WGS0777	NA	NA	NA	NA	H002
WGS0808	NA	NA	NA	NA	H002
WGS0809	NA	NA	NA	NA	H002
WGS0820	NA	NA	NA	NA	H002
WGS0833	NA	NA	NA	NA	H002
WGS0864	NA	NA	NA	NA	H002
WGS0865	NA	NA	NA	NA	H002
WGS0884	NA	NA	NA	NA	H002
WGS0888	NA	NA	NA	NA	H002
WGS0895	NA	NA	NA	NA	H002
WGS0900	NA	NA	NA	NA	H002
WGS0077	NA	NA	NA	NA	H003
WGS0084	NA	NA	NA	NA	H003
WGS0126	NA	NA	NA	NA	H003
WGS0423	NA	NA	NA	NA	H003
WGS0448	NA	NA	NA	NA	H003
WGS0449	NA	NA	NA	NA	H003
WGS0455	NA	NA	NA	NA	H003
WGS0534	NA	NA	NA	NA	H003
WGS0588	NA	NA	NA	NA	H003
WGS0589	NA	NA	NA	NA	H003
WGS0597	NA	NA	NA	NA	H003
WGS0742	NA	NA	NA	NA	H003
WGS0804	NA	NA	NA	NA	H003
WGS0807	NA	NA	NA	NA	H003
WGS0812	NA	NA	NA	NA	H003
WGS0813	NA	NA	NA	NA	H003
WGS0898	NA	NA	NA	NA	H003

## Sheet: Table S8
Table S8.Plant Height Variation of Foxtail Millet Accessions Grouped by Seita.4G235100 Haplotypes
Sample ID	Plant_height_cm_Beijing_SY_2011	Plant_height_cm_Shanxi_CZ_2011	Plant_height_cm_Hebei_HS_2017	Plant_height_cm_Shanxi_YL_2020	Hap_type
WGS0002	79	72	102	114.75	H002
WGS0004	87.38	86	100	127.25	H004
WGS0006	107	92	122	130.8	H004
WGS0007	99	100	109	141	H001
WGS0008	96	77	91	147.15	H002
WGS0009	127.38	92	128	158.1	H004
WGS0010	122	93	114	146.65	H003
WGS0011	90	NA	NA	NA	H003
WGS0012	115	98	138	156.5	H001
WGS0015	NA	87	112	151.5	H004
WGS0016	102.25	97	133	146.8	H001
WGS0020	120	113	150	177	H002
WGS0023	116	98	134	132	H002
WGS0024	134	110	126	136	H004
WGS0026	119.25	111	123	163.15	H003
WGS0027	120.75	112	92	152	H003
WGS0028	118	107	105	133.5	H001
WGS0030	84	NA	110	109	H001
WGS0031	114	68	NA	109	H001
WGS0032	111	64	108	150	H001
WGS0033	97	NA	NA	118	H001
WGS0035	115	69	NA	126	H004
WGS0041	128	110	136	170	H001
WGS0042	112	75	109	150.25	H004
WGS0043	143.62	110	156	184	H004
WGS0044	119.12	88	140	148	H002
WGS0045	157.5	108	164	170	H001
WGS0050	131	124	138	188	H002
WGS0051	146	116	134	194	H001
WGS0052	142.38	130	132	170	H001
WGS0053	162.5	111	148	174	H002
WGS0054	150	121	132	188	H002
WGS0055	114.33	87	110	166	H003
WGS0056	130	124	144	155	H001
WGS0057	113	100	134	142	H001
WGS0058	119.38	94	118	120	H002
WGS0059	134	118	140	146	H002
WGS0060	138	114	135	176	H001
WGS0063	133	126	131	175.5	H003
WGS0065	145	124	128	170	H003
WGS0066	114	87	NA	130	H003
WGS0069	137	106	NA	132	H003
WGS0070	138	112	116	160	H001
WGS0071	125	110	129	140	H003
WGS0072	131	109	126	173	H004
WGS0073	140	116	NA	173	H003
WGS0075	136	125	134	171	H001
WGS0076	156	130	134	198	H004
WGS0078	111	69	NA	99	H002
WGS0079	122	72	118	134	H002
WGS0081	140	113	129	168	H001
WGS0085	138	86	NA	143	H003
WGS0086	103	65	NA	138	H001
WGS0089	112	91	113	144	H001
WGS0090	113	79	112	109	H004
WGS0092	96	118	135	172	H001
WGS0095	112	92	NA	154	H001
WGS0096	121	96	129	135	H002
WGS0097	128	101	132	146	H002
WGS0099	112	64	121	156	H001
WGS0101	117.62	98	112	149	H002
WGS0105	115	64	102	118	H001
WGS0106	95	62	122	140	H004
WGS0107	106	72	133	152	H002
WGS0109	108	62	121	100	H002
WGS0110	68	48	NA	202	H002
WGS0112	157	115	167	195	H003
WGS0113	150	116	156	158	H001
WGS0114	149	112	138	185	H002
WGS0116	141.88	109	147	172	H002
WGS0122	117	95	129	148	H001
WGS0123	100	96	128	164	H001
WGS0124	117	112	126	132	H001
WGS0127	112	91	130	138	H001
WGS0129	141	104	128	146	H004
WGS0130	113	103	131	156	H001
WGS0131	130	93	128	146	H003
WGS0133	132	92	149	168	H004
WGS0134	87	66	96	NA	H004
WGS0135	104.62	82	114	143	H001
WGS0136	102	98	126	120	H001
WGS0137	118	106	135	146	H003
WGS0138	134	121	153	192	H003
WGS0139	117	99	129	151	H001
WGS0140	94	67	130	134	H001
WGS0141	NA	55	NA	109	H004
WGS0142	113	75	NA	156	H004
WGS0143	120	66	NA	150	H001
WGS0145	125	90	NA	144	H002
WGS0146	107	91	NA	146	H001
WGS0147	119	83	124	NA	H003
WGS0148	116.05	91	125	140	H003
WGS0149	111	92	119	143	H004
WGS0150	118	76	125	134	H001
WGS0151	134	100	152	153	H002
WGS0152	132	102	138	138	H001
WGS0153	131	102	138	154	H001
WGS0154	113	91	138	148	H003
WGS0156	138	112	160	200	H004
WGS0157	109	66	118	NA	H001
WGS0158	126	93	146	159	H001
WGS0159	72	62	98	94	H002
WGS0163	147	105	NA	170	H001
WGS0166	135	125	159	178	H003
WGS0168	130	129	155	185	H001
WGS0171	146	112	136	152	H002
WGS0172	145	121	124	156	H003
WGS0173	146	128	142	162	H002
WGS0174	156.12	124	142	160	H002
WGS0175	133	129	135	185	H001
WGS0176	120	96	129	123	H002
WGS0177	115	86	111	122	H002
WGS0179	163	110	165	178	H004
WGS0180	119	78	128	153	H004
WGS0181	146	136	163	182	H004
WGS0182	131	107	150	162	H004
WGS0183	143	102	149	182	H003
WGS0186	167	144	150	188	H003
WGS0187	160	130	148	178	H003
WGS0191	NA	140	140	NA	H003
WGS0193	149	152	160	140	H001
WGS0195	120	105	132	152	H001
WGS0196	136	109	158	204	H001
WGS0197	110	68	106	124	H002
WGS0200	94	60	102	NA	H001
WGS0201	98	60	103	NA	H001
WGS0202	171	143	167	181	H001
WGS0203	165	130	130	159	H001
WGS0204	132.62	106	147	170	H004
WGS0206	137.38	107	127	NA	H001
WGS0207	122	92	120	NA	H003
WGS0209	144	128	115	154	H004
WGS0211	92	104	116	162	H002
WGS0212	96.62	68	NA	104	H001
WGS0213	159	142	NA	167	H001
WGS0214	102.5	NA	99	NA	H003
WGS0215	120.25	94	116	136	H001
WGS0216	104.88	91	98	116	H002
WGS0217	104.88	86	104	110	H002
WGS0218	146.88	119	118	152	H002
WGS0219	166	126	142	172	H001
WGS0226	139	115	134	158	H001
WGS0227	140.5	113	140	154	H001
WGS0228	141	118	144	172	H002
WGS0229	144	115	150	166	H001
WGS0230	153	146	141	163	H001
WGS0232	158	133	128	196	H001
WGS0233	132	120	144	172	H001
WGS0234	103	86	128	133	H004
WGS0235	154	122	140	NA	H002
WGS0236	NA	150	158	NA	H001
WGS0238	123	83	136	154	H004
WGS0239	140	83	154	157	H002
WGS0240	158	112	154	180	H002
WGS0241	166	105	146	146	H001
WGS0242	150	116	126	162	H001
WGS0243	129	94	NA	144	H003
WGS0244	156	105	145	180	H002
WGS0249	134	128	NA	160	H001
WGS0250	132	106	141	175	H003
WGS0252	149	118	122	NA	H003
WGS0258	140	99	138	169	H001
WGS0261	152	128	143	189	H002
WGS0262	143	110	132	148	H001
WGS0263	137	106	137	143	H004
WGS0264	132	139	140	170	H004
WGS0267	135	120	120	158	H003
WGS0269	130.88	113	154	165	H001
WGS0270	125.12	118	139	164	H001
WGS0271	133	120	128	159	H001
WGS0272	124	114	120	143	H003
WGS0273	135.62	108	138	150	H001
WGS0274	120	86	127	142	H001
WGS0276	133	86	102	114	H001
WGS0277	128	84	113	122	H001
WGS0278	121	96	112	141	H004
WGS0279	132	86	127	132	H001
WGS0282	138	98	123	127	H001
WGS0283	132	92	117	133	H001
WGS0284	122	96	122	118	H002
WGS0285	132	97	130	134	H002
WGS0286	128	84	129	130	H001
WGS0289	129	98	128	134	H001
WGS0291	133	90	116	124	H001
WGS0292	122	84	118	157	H004
WGS0293	120	95	109	116	H001
WGS0294	162	114	145	150	H001
WGS0295	132	92	143	124	H002
WGS0296	154	128	159	154	H004
WGS0297	94	88	128	122	H004
WGS0299	137	104	131	143	H001
WGS0300	154	106	145	142	H001
WGS0301	136	101	128	124	H001
WGS0302	138	85	138	141	H001
WGS0305	126	82	123	130	H001
WGS0306	129	90	126	130	H001
WGS0311	118	95	118	140.5	H002
WGS0312	141	104	119	136	H001
WGS0313	139	90	130	148	H001
WGS0314	140	102	130	144	H001
WGS0315	134	93	127	142	H002
WGS0317	118	106	138	136.5	H002
WGS0318	132	109	121	146	H001
WGS0319	141	108	130	130	H001
WGS0321	135	104	124	145	H001
WGS0322	140	109	109	132	H002
WGS0326	150	112	120	146	H001
WGS0328	163.38	111	153	190	H001
WGS0331	124	82	134	137	H004
WGS0332	143	116	160	159	H002
WGS0333	132	107	146	170	H004
WGS0334	118	99	148	177	H004
WGS0335	138	90	152	144	H001
WGS0336	96	86	125	136	H004
WGS0337	103	78	108	118	H004
WGS0338	121	92	149	143	H004
WGS0339	122	88	120	134	H004
WGS0341	152	126	143	167	H004
WGS0342	176	120	160	164	H003
WGS0344	168	112	153	167	H001
WGS0345	163	122	153	180	H003
WGS0346	132.38	102	122	146	H002
WGS0348	103	85	106	137	H001
WGS0350	128	99	106	143	H001
WGS0351	137	104	120	148	H004
WGS0354	126	103	116	125	H001
WGS0355	135	109	130	146	H004
WGS0356	124	96	135	128	H004
WGS0357	128	105	130	136	H002
WGS0359	153	113	116	NA	H002
WGS0360	137	122	135	154	H003
WGS0361	140	98	131	144	H002
WGS0363	128.75	107	136	143	H002
WGS0364	152	114	144	146	H004
WGS0365	146	127	152	174	H004
WGS0366	130	116	128	160	H001
WGS0367	97	106	124	151.25	H003
WGS0369	138	107	134	144	H001
WGS0370	144	121	141	163	H001
WGS0372	141	109	144	156	H001
WGS0373	150	126	154	188	H001
WGS0374	152	118	149	157.75	H004
WGS0376	159	119	148	167	H004
WGS0378	164	103	139	144	H004
WGS0379	170	117	157	174	H003
WGS0381	95	68	89	118	H002
WGS0382	147	102	144	151	H002
WGS0383	146	118	152	146	H001
WGS0384	144	120	146	172	H003
WGS0385	150	131	142	186	H003
WGS0387	148	106	138	168	H002
WGS0388	132	120	142	164	H003
WGS0391	112	90	108	132	H004
WGS0392	128	98	136	139	H003
WGS0394	85	83	114	NA	H004
WGS0395	131	114	141	154	H001
WGS0396	112	118	137	166	H003
WGS0397	95	91	113	126	H002
WGS0398	NA	87	NA	115	H001
WGS0399	115	96	130	132	H001
WGS0400	111	97	126	144	H001
WGS0401	107	110	130	142	H003
WGS0402	106	104	116	158	H001
WGS0404	136	116	134	162	H004
WGS0405	132	110	135	135	H001
WGS0406	148	113	138	159.5	H001
WGS0408	145	109	NA	164	H004
WGS0410	146	120	NA	168.25	H001
WGS0411	140	111	NA	160	H001
WGS0413	114	89	NA	167.25	H001
WGS0415	141.62	109	NA	189	H002
WGS0416	136	101	142	182.75	H001
WGS0417	148	76	145	170	H004
WGS0418	163	124	148	172	H002
WGS0420	143.5	126	140	162	H004
WGS0421	150	123	154	169	H004
WGS0422	126.33	124	140	NA	H004
WGS0425	138	116	NA	168	H001
WGS0426	145	137	165	194	H001
WGS0427	141	126	142	172.25	H004
WGS0428	174	133	147	179	H001
WGS0429	172	120	142	158	H004
WGS0430	157	119	140	NA	H001
WGS0431	NA	131	162	201	H001
WGS0432	173	128	158	178	H001
WGS0433	140	96	132	128	H001
WGS0435	160	118	150	202	H001
WGS0436	158.25	129	150	198	H001
WGS0437	141	127	144	156	H001
WGS0438	136	122	133	178	H004
WGS0440	144	136	142	170	H001
WGS0442	142	128	158	154	H001
WGS0444	150	134	133	156	H002
WGS0445	127	142	148	170	H003
WGS0446	148	132	160	164	H004
WGS0447	142	109	163	166	H003
WGS0451	139	129	145	174	H004
WGS0452	141	125	156	173	H004
WGS0457	127	77	116	124	H001
WGS0458	146	128	144	172	H004
WGS0459	NA	137	152	184	H001
WGS0461	155	144	165	198	H003
WGS0463	154.62	122	NA	139	H002
WGS0467	124	96	110	144	H003
WGS0468	147	101	118	170	H003
WGS0469	158	87	132	164	H001
WGS0471	98	64	NA	118	H001
WGS0474	157	113	125	118	H001
WGS0476	144.75	105	130	150	H001
WGS0477	167	117	141	165	H001
WGS0478	175	121	155	174	H002
WGS0479	115	80	NA	125	H001
WGS0480	124	84	116	114	H002
WGS0481	162	123	152	180	H001
WGS0482	162	124	154	164	H004
WGS0483	162	116	149	148	H004
WGS0484	146	126	128	163	H001
WGS0485	153	126	156	183	H003
WGS0486	116	106	120	121	H001
WGS0487	134	87	132	140	H001
WGS0488	120	71	104	118.25	H001
WGS0489	140	106	149	152	H001
WGS0490	148	117	148	176	H002
WGS0491	129	92	NA	139	H002
WGS0494	140	120	140	162	H001
WGS0495	140	108	128	159.75	H001
WGS0497	126	103	NA	140	H001
WGS0498	122	103	118	120	H001
WGS0499	126	93	121	138	H002
WGS0500	108	86	114	130	H002
WGS0501	130	123	138	168	H004
WGS0502	126	128	151	165	H001
WGS0505	138	114	163	174.75	H004
WGS0507	150	118	143	164	H002
WGS0512	166	126	145	175	H002
WGS0513	148.12	114	146	172	H001
WGS0519	NA	118	164	189	H001
WGS0520	154	102	146	152	H001
WGS0522	166	105	155	174	H002
WGS0524	142	132.75	159	125	H002
WGS0525	NA	125	146	152	H003
WGS0527	124	130	NA	180	H002
WGS0530	132	150	143	166	H002
WGS0532	155	135	130	164	H002
WGS0533	167	122	NA	196	H003
WGS0535	125	91	151	168	H001
WGS0536	124	117	134	152	H001
WGS0537	119	103	122	144	H003
WGS0538	139	110	136	163	H004
WGS0541	145	120	153	186	H001
WGS0542	142	116	130	171.75	H003
WGS0543	94	89	108	124	H001
WGS0544	128	103	119	148	H001
WGS0545	154	129	145	170	H001
WGS0546	126	111	145	164	H001
WGS0547	118	114	140	162	H002
WGS0548	140.25	114	127	162	H001
WGS0549	138	120	128	176	H002
WGS0550	145	120	120	158	H003
WGS0551	154	118	131	144	H001
WGS0553	146	120	131	158	H001
WGS0554	135	134	146	167	H004
WGS0555	143	127	148	158	H001
WGS0557	132.25	123	139	182	H001
WGS0558	118	120	132	164	H001
WGS0561	133	117	131	156	H003
WGS0562	130	102	150	165	H004
WGS0563	168	122	149	145	H001
WGS0565	116	NA	NA	130	H003
WGS0571	134	125	154	180	H003
WGS0572	164	126	156	192	H003
WGS0573	158	118	126	202	H004
WGS0574	124	95	133	182	H004
WGS0575	109	112	117	127	H001
WGS0576	136	90	148	153	H004
WGS0577	102	77	134	164	H002
WGS0578	96	82	107	164	H004
WGS0579	125	80	110	156	H004
WGS0580	95	97	137	154	H004
WGS0581	122	90	124	173	H001
WGS0582	138	102	150	159	H004
WGS0583	140	123	NA	181	H004
WGS0584	135	104	149	164	H001
WGS0585	123	107	151	159	H004
WGS0587	144	109	147	174	H003
WGS0591	121	102	NA	134	H004
WGS0592	130	120	NA	163	H003
WGS0593	130	111	NA	118	H002
WGS0594	98	82	NA	116	H001
WGS0596	124	112	NA	157	H001
WGS0598	123	120	130	180	H001
WGS0601	137	112	151	169	H001
WGS0605	129	68	126	139	H001
WGS0612	147	126	144	171	H001
WGS0613	126	112	121	130	H003
WGS0614	140	133	141	197	H001
WGS0615	154	129	158	160	H001
WGS0616	129	100	102	155	H003
WGS0617	104	89	122	159	H002
WGS0618	124	113	131	169	H001
WGS0620	131	118	111	160	H003
WGS0621	139.62	114	140	166	H001
WGS0622	137.62	114	128	153	H001
WGS0624	108	96	129	161	H001
WGS0627	127.5	95	143	148	H001
WGS0628	123	101	115	168	H003
WGS0629	143	103	139	174	H001
WGS0630	128	114	134	173	H003
WGS0631	136	119	129	158	H001
WGS0632	140	112	142	157	H003
WGS0633	135	109	132	168	H003
WGS0634	122	94	107	131	H003
WGS0635	140	112	149	188	H002
WGS0636	131.38	111	129	153	H001
WGS0638	142	110	130	140	H001
WGS0639	148	105	136	170	H001
WGS0640	168.38	118	153	183	H001
WGS0642	140	113	125	158	H001
WGS0643	142	114	132	174	H001
WGS0644	133	118	130	160	H001
WGS0645	144	120	132	162	H003
WGS0646	180	126	148	174	H003
WGS0647	149	110	143	171	H003
WGS0648	158	137	157	174	H003
WGS0650	123	102	118	152	H001
WGS0651	140	114	134	160	H001
WGS0652	144	124	140	178	H004
WGS0653	129.75	118	134	166	H002
WGS0654	150.75	103	136	166	H001
WGS0657	152	110	147	169	H001
WGS0660	135	121	129	158	H001
WGS0662	148	122	140	162.5	H001
WGS0663	144.12	113	136	158	H001
WGS0665	141	131	137	170	H001
WGS0666	154	120	141	187	H003
WGS0667	114	104	129	156	H002
WGS0669	144	130	152	184	H001
WGS0670	135	121	134	167	H003
WGS0673	134	120	119	186	H003
WGS0674	136	112	124	170	H001
WGS0675	118	116	124	152	H001
WGS0676	124	120	138	168	H001
WGS0678	163	131	145	192	H002
WGS0679	148	114	128	154	H003
WGS0680	143	129	136	175	H002
WGS0681	NA	135	164	194	H001
WGS0683	152	136	138	196	H002
WGS0684	156	134	130	183	H001
WGS0685	168	126	138	198	H002
WGS0692	144.62	130	127	164	H003
WGS0693	120	99	132	147	H001
WGS0694	148	124	150	200	H003
WGS0695	120.62	108	136	166	H003
WGS0696	138	118	146	148	H001
WGS0702	155	130	140	154	H002
WGS0703	133	110	141	186	H001
WGS0705	134	125	144	176	H002
WGS0706	126	114	131	142	H001
WGS0707	112	101	101	120	H004
WGS0712	136	118	126	178	H001
WGS0713	152	138	147	184	H003
WGS0714	144	129	154	200	H001
WGS0715	162	131	162	209	H002
WGS0716	147	133	150	138	H002
WGS0717	130	76	129	174	H002
WGS0718	150	130	130	NA	H003
WGS0720	141	112	137	NA	H001
WGS0722	143	114	136	141	H001
WGS0725	134	75	132	164	H001
WGS0726	131	96	144	148	H002
WGS0727	115	94	134	130	H001
WGS0728	140	100	144	162	H001
WGS0729	123	86	138	158	H004
WGS0730	126	79	136	146	H002
WGS0732	117	72	119	182	H004
WGS0734	111	65	112	134	H002
WGS0735	127	84	124	149	H002
WGS0736	155	84	141	154	H004
WGS0738	135.25	74	136	164	H001
WGS0739	107	74	133	160	H001
WGS0740	133	95	140	132	H001
WGS0741	125	97	135	166	H001
WGS0743	109.75	83	111	144	H001
WGS0744	122	94	134	152	H001
WGS0745	130	102	132	166	H004
WGS0748	142	110	150	150	H002
WGS0749	125	109	131	140	H002
WGS0751	153	131	151	176	H003
WGS0752	148	139	134	176	H003
WGS0754	130	134	135	184	H003
WGS0755	126	126	126	160	H001
WGS0756	141.5	103	137	172	H001
WGS0757	136.12	123	153	176	H001
WGS0758	156	111	128	179	H003
WGS0759	138	120	145	170	H001
WGS0760	150	126	149	198	H001
WGS0761	144	131	147	184	H003
WGS0762	114	110	128	153	H002
WGS0764	145	114	144	156	H001
WGS0766	168	110	148	162	H003
WGS0767	146	105	140	170	H003
WGS0768	149	132	130	181	H004
WGS0769	137	114	142	160	H001
WGS0770	132	118	136	191	H003
WGS0771	152	114	138	188	H003
WGS0772	132	122	139	195	H002
WGS0773	133	110	157	175	H003
WGS0774	158	132	144	186	H002
WGS0775	121	89	124	NA	H004
WGS0776	102	81	122	163	H004
WGS0778	113	112	138	181	H004
WGS0779	157	112	152	192	H001
WGS0780	117	105	102	163	H003
WGS0783	122	94	122	132	H001
WGS0785	176	132	169	176	H004
WGS0786	139	112	148	162	H001
WGS0787	130	85	107	124	H001
WGS0788	171	121	145	185	H004
WGS0789	131	108	157	158	H003
WGS0792	NA	132	147	175	H003
WGS0794	170	134	157	200	H001
WGS0795	169	116	154	172	H001
WGS0796	172	122	143	168	H001
WGS0799	144	119	148	194	H003
WGS0800	152	124	150	185	H003
WGS0801	115	73	115	132	H002
WGS0802	124	NA	124	139	H003
WGS0805	NA	72	NA	148	H001
WGS0814	117	93	118	152	H003
WGS0815	108.88	97	110	171	H001
WGS0816	106	121	118	NA	H001
WGS0817	91	66	NA	162	H001
WGS0819	93	130	116	142	H002
WGS0821	119	109	130	156	H004
WGS0822	102	113	134	186	H004
WGS0823	158	114	130	144	H001
WGS0825	128	118	112	158	H001
WGS0831	149	121	135	137	H001
WGS0832	119	130	129	NA	H001
WGS0834	115	116	136	NA	H001
WGS0835	130	115	148	NA	H003
WGS0838	155	115	140	178	H001
WGS0840	100	86	120	132	H002
WGS0841	105	66	116	122	H002
WGS0842	126	99	133	152	H004
WGS0843	110	82	100	112	H002
WGS0846	102	66	110	126	H002
WGS0847	163	131	160	128	H002
WGS0848	76	75	96	116	H002
WGS0849	92	75	105	121	H002
WGS0851	104	78	NA	122	H001
WGS0852	122	112	141	144	H001
WGS0853	100	86	118	137	H002
WGS0854	126	114	122	144	H001
WGS0855	133	136	130	166	H001
WGS0857	130	143	108	152	H003
WGS0860	138	102	125	136	H001
WGS0862	123	83	130	156	H003
WGS0867	152	135	144	194	H001
WGS0868	160	142	160	NA	H001
WGS0869	162	101	141	NA	H001
WGS0870	150	119	148	NA	H001
WGS0872	116	132	142	156	H001
WGS0873	130	126	143	170	H001
WGS0874	119	122	138	170	H001
WGS0875	118	111	128	128	H001
WGS0878	134	116	138	154	H001
WGS0879	93	103	119	166	H003
WGS0880	110	85	117	144	H002
WGS0881	150	125	134	164	H001
WGS0882	164	126	146	168	H003
WGS0883	150	123	140	NA	H001
WGS0885	135	111	126	134	H004
WGS0886	104	82	107	144	H001
WGS0887	114	98	119	158	H002
WGS0889	108	97	112	147	H003
WGS0890	140	114	139	172	H001
WGS0891	130	84	147	119	H003
WGS0892	88.12	NA	114	122	H003
WGS0894	134	88	119	130	H001
WGS0896	128	121	128	156	H001
WGS0899	118	95	94	146	H002
WGS0901	159	123	159	182	H004
WGS0903	136	112	142	164	H001
WGS0904	152	120	161	180	H001
WGS0905	122	93	142	160	H002
WGS0907	141	140	165	188	H002
WGS0908	138	112	150	162	H001
WGS0909	132	117	142	156	H001
WGS0910	114	99	101	128	H002
WGS0911	142	119	128	129	H001
WGS0913	86	62	NA	166	H002
WGS0915	93	62	NA	114	H001
WGS0916	88	66	NA	103	H001
WGS0917	101	75	NA	107	H001
WGS0918	88	67	NA	NA	H001
WGS0919	93	74	NA	111	H001
WGS0922	97	68	NA	114	H001
WGS0923	67.12	54	NA	90	H002
WGS0924	96	72	84	120	H002
WGS0925	NA	NA	NA	NA	H001
WGS0926	72	42	NA	118	H002
WGS0931	NA	NA	NA	NA	H001
WGS0933	72	NA	84	NA	H002
WGS0934	NA	NA	114	132	H001
WGS0935	69	NA	NA	NA	H002
WGS0937	93	NA	NA	135	H003
WGS0938	80	70	NA	110	H002
WGS0939	94	90	NA	138	H001
WGS0940	118	83	NA	124	H002
WGS0941	76	43	NA	NA	H002
WGS0942	100	NA	104	108	H002
WGS0017	NA	NA	NA	NA	H001
WGS0029	NA	NA	NA	NA	H001
WGS0080	NA	NA	NA	NA	H001
WGS0087	NA	NA	NA	NA	H001
WGS0088	NA	NA	NA	NA	H001
WGS0094	NA	NA	NA	NA	H001
WGS0098	NA	NA	NA	NA	H001
WGS0100	NA	NA	NA	NA	H001
WGS0118	NA	NA	NA	NA	H001
WGS0120	NA	NA	NA	NA	H001
WGS0125	NA	NA	NA	NA	H001
WGS0144	NA	NA	NA	NA	H001
WGS0160	NA	NA	NA	NA	H001
WGS0161	NA	NA	NA	NA	H001
WGS0165	NA	NA	NA	NA	H001
WGS0170	NA	NA	NA	NA	H001
WGS0178	NA	NA	NA	NA	H001
WGS0210	NA	NA	NA	NA	H001
WGS0222	NA	NA	NA	NA	H001
WGS0223	NA	NA	NA	NA	H001
WGS0225	NA	NA	NA	NA	H001
WGS0253	NA	NA	NA	NA	H001
WGS0254	NA	NA	NA	NA	H001
WGS0255	NA	NA	NA	NA	H001
WGS0256	NA	NA	NA	NA	H001
WGS0257	NA	NA	NA	NA	H001
WGS0259	NA	NA	NA	NA	H001
WGS0260	NA	NA	NA	NA	H001
WGS0280	NA	NA	NA	NA	H001
WGS0287	NA	NA	NA	NA	H001
WGS0288	NA	NA	NA	NA	H001
WGS0298	NA	NA	NA	NA	H001
WGS0303	NA	NA	NA	NA	H001
WGS0304	NA	NA	NA	NA	H001
WGS0308	NA	NA	NA	NA	H001
WGS0316	NA	NA	NA	NA	H001
WGS0327	NA	NA	NA	NA	H001
WGS0329	NA	NA	NA	NA	H001
WGS0403	NA	NA	NA	NA	H001
WGS0407	NA	NA	NA	NA	H001
WGS0409	NA	NA	NA	NA	H001
WGS0412	NA	NA	NA	NA	H001
WGS0414	NA	NA	NA	NA	H001
WGS0439	NA	NA	NA	NA	H001
WGS0441	NA	NA	NA	NA	H001
WGS0455	NA	NA	NA	NA	H001
WGS0456	NA	NA	NA	NA	H001
WGS0460	NA	NA	NA	NA	H001
WGS0462	NA	NA	NA	NA	H001
WGS0464	NA	NA	NA	NA	H001
WGS0465	NA	NA	NA	NA	H001
WGS0470	NA	NA	NA	NA	H001
WGS0472	NA	NA	NA	NA	H001
WGS0473	NA	NA	NA	NA	H001
WGS0475	NA	NA	NA	NA	H001
WGS0503	NA	NA	NA	NA	H001
WGS0504	NA	NA	NA	NA	H001
WGS0506	NA	NA	NA	NA	H001
WGS0508	NA	NA	NA	NA	H001
WGS0509	NA	NA	NA	NA	H001
WGS0510	NA	NA	NA	NA	H001
WGS0511	NA	NA	NA	NA	H001
WGS0514	NA	NA	NA	NA	H001
WGS0515	NA	NA	NA	NA	H001
WGS0516	NA	NA	NA	NA	H001
WGS0518	NA	NA	NA	NA	H001
WGS0523	NA	NA	NA	NA	H001
WGS0526	NA	NA	NA	NA	H001
WGS0528	NA	NA	NA	NA	H001
WGS0529	NA	NA	NA	NA	H001
WGS0531	NA	NA	NA	NA	H001
WGS0539	NA	NA	NA	NA	H001
WGS0556	NA	NA	NA	NA	H001
WGS0567	NA	NA	NA	NA	H001
WGS0568	NA	NA	NA	NA	H001
WGS0570	NA	NA	NA	NA	H001
WGS0586	NA	NA	NA	NA	H001
WGS0588	NA	NA	NA	NA	H001
WGS0589	NA	NA	NA	NA	H001
WGS0597	NA	NA	NA	NA	H001
WGS0600	NA	NA	NA	NA	H001
WGS0607	NA	NA	NA	NA	H001
WGS0610	NA	NA	NA	NA	H001
WGS0623	NA	NA	NA	NA	H001
WGS0637	NA	NA	NA	NA	H001
WGS0641	NA	NA	NA	NA	H001
WGS0649	NA	NA	NA	NA	H001
WGS0655	NA	NA	NA	NA	H001
WGS0656	NA	NA	NA	NA	H001
WGS0668	NA	NA	NA	NA	H001
WGS0671	NA	NA	NA	NA	H001
WGS0682	NA	NA	NA	NA	H001
WGS0697	NA	NA	NA	NA	H001
WGS0704	NA	NA	NA	NA	H001
WGS0708	NA	NA	NA	NA	H001
WGS0719	NA	NA	NA	NA	H001
WGS0721	NA	NA	NA	NA	H001
WGS0723	NA	NA	NA	NA	H001
WGS0724	NA	NA	NA	NA	H001
WGS0742	NA	NA	NA	NA	H001
WGS0753	NA	NA	NA	NA	H001
WGS0781	NA	NA	NA	NA	H001
WGS0782	NA	NA	NA	NA	H001
WGS0804	NA	NA	NA	NA	H001
WGS0806	NA	NA	NA	NA	H001
WGS0824	NA	NA	NA	NA	H001
WGS0826	NA	NA	NA	NA	H001
WGS0828	NA	NA	NA	NA	H001
WGS0833	NA	NA	NA	NA	H001
WGS0836	NA	NA	NA	NA	H001
WGS0837	NA	NA	NA	NA	H001
WGS0839	NA	NA	NA	NA	H001
WGS0844	NA	NA	NA	NA	H001
WGS0845	NA	NA	NA	NA	H001
WGS0850	NA	NA	NA	NA	H001
WGS0856	NA	NA	NA	NA	H001
WGS0858	NA	NA	NA	NA	H001
WGS0859	NA	NA	NA	NA	H001
WGS0864	NA	NA	NA	NA	H001
WGS0865	NA	NA	NA	NA	H001
WGS0866	NA	NA	NA	NA	H001
WGS0871	NA	NA	NA	NA	H001
WGS0877	NA	NA	NA	NA	H001
WGS0893	NA	NA	NA	NA	H001
WGS0895	NA	NA	NA	NA	H001
WGS0900	NA	NA	NA	NA	H001
WGS0902	NA	NA	NA	NA	H001
WGS0906	NA	NA	NA	NA	H001
WGS0914	NA	NA	NA	NA	H001
WGS0927	NA	NA	NA	NA	H001
WGS0928	NA	NA	NA	NA	H001
WGS0929	NA	NA	NA	NA	H001
WGS0936	NA	NA	NA	NA	H001
WGS0038	NA	NA	NA	NA	H002
WGS0039	NA	NA	NA	NA	H002
WGS0104	NA	NA	NA	NA	H002
WGS0115	NA	NA	NA	NA	H002
WGS0126	NA	NA	NA	NA	H002
WGS0128	NA	NA	NA	NA	H002
WGS0162	NA	NA	NA	NA	H002
WGS0164	NA	NA	NA	NA	H002
WGS0309	NA	NA	NA	NA	H002
WGS0324	NA	NA	NA	NA	H002
WGS0330	NA	NA	NA	NA	H002
WGS0349	NA	NA	NA	NA	H002
WGS0386	NA	NA	NA	NA	H002
WGS0443	NA	NA	NA	NA	H002
WGS0454	NA	NA	NA	NA	H002
WGS0492	NA	NA	NA	NA	H002
WGS0493	NA	NA	NA	NA	H002
WGS0517	NA	NA	NA	NA	H002
WGS0521	NA	NA	NA	NA	H002
WGS0564	NA	NA	NA	NA	H002
WGS0603	NA	NA	NA	NA	H002
WGS0664	NA	NA	NA	NA	H002
WGS0672	NA	NA	NA	NA	H002
WGS0691	NA	NA	NA	NA	H002
WGS0699	NA	NA	NA	NA	H002
WGS0701	NA	NA	NA	NA	H002
WGS0731	NA	NA	NA	NA	H002
WGS0746	NA	NA	NA	NA	H002
WGS0763	NA	NA	NA	NA	H002
WGS0829	NA	NA	NA	NA	H002
WGS0863	NA	NA	NA	NA	H002
WGS0884	NA	NA	NA	NA	H002
WGS0888	NA	NA	NA	NA	H002
WGS0920	NA	NA	NA	NA	H002
WGS0921	NA	NA	NA	NA	H002
WGS0930	NA	NA	NA	NA	H002
WGS0062	NA	NA	NA	NA	H003
WGS0068	NA	NA	NA	NA	H003
WGS0074	NA	NA	NA	NA	H003
WGS0093	NA	NA	NA	NA	H003
WGS0111	NA	NA	NA	NA	H003
WGS0169	NA	NA	NA	NA	H003
WGS0189	NA	NA	NA	NA	H003
WGS0194	NA	NA	NA	NA	H003
WGS0246	NA	NA	NA	NA	H003
WGS0251	NA	NA	NA	NA	H003
WGS0466	NA	NA	NA	NA	H003
WGS0559	NA	NA	NA	NA	H003
WGS0599	NA	NA	NA	NA	H003
WGS0611	NA	NA	NA	NA	H003
WGS0619	NA	NA	NA	NA	H003
WGS0658	NA	NA	NA	NA	H003
WGS0687	NA	NA	NA	NA	H003
WGS0689	NA	NA	NA	NA	H003
WGS0698	NA	NA	NA	NA	H003
WGS0709	NA	NA	NA	NA	H003
WGS0710	NA	NA	NA	NA	H003
WGS0790	NA	NA	NA	NA	H003
WGS0793	NA	NA	NA	NA	H003
WGS0797	NA	NA	NA	NA	H003
WGS0798	NA	NA	NA	NA	H003
WGS0807	NA	NA	NA	NA	H003
WGS0811	NA	NA	NA	NA	H003
WGS0812	NA	NA	NA	NA	H003
WGS0813	NA	NA	NA	NA	H003
WGS0876	NA	NA	NA	NA	H003
WGS0034	NA	NA	NA	NA	H004
WGS0077	NA	NA	NA	NA	H004
WGS0082	NA	NA	NA	NA	H004
WGS0084	NA	NA	NA	NA	H004
WGS0117	NA	NA	NA	NA	H004
WGS0119	NA	NA	NA	NA	H004
WGS0199	NA	NA	NA	NA	H004
WGS0205	NA	NA	NA	NA	H004
WGS0208	NA	NA	NA	NA	H004
WGS0352	NA	NA	NA	NA	H004
WGS0375	NA	NA	NA	NA	H004
WGS0377	NA	NA	NA	NA	H004
WGS0434	NA	NA	NA	NA	H004
WGS0448	NA	NA	NA	NA	H004
WGS0449	NA	NA	NA	NA	H004
WGS0534	NA	NA	NA	NA	H004
WGS0569	NA	NA	NA	NA	H004
WGS0590	NA	NA	NA	NA	H004
WGS0595	NA	NA	NA	NA	H004
WGS0686	NA	NA	NA	NA	H004
WGS0688	NA	NA	NA	NA	H004
WGS0737	NA	NA	NA	NA	H004
WGS0777	NA	NA	NA	NA	H004
WGS0820	NA	NA	NA	NA	H004
WGS0898	NA	NA	NA	NA	H004
WGS0067	NA	NA	NA	NA	H001
WGS0167	NA	NA	NA	NA	H001
WGS0188	NA	NA	NA	NA	H001
WGS0540	NA	NA	NA	NA	H001
WGS0602	NA	NA	NA	NA	H001
WGS0625	NA	NA	NA	NA	H001
WGS0626	NA	NA	NA	NA	H001
WGS0661	NA	NA	NA	NA	H001
WGS0677	NA	NA	NA	NA	H001
WGS0765	NA	NA	NA	NA	H001
WGS0808	NA	NA	NA	NA	H001
WGS0604	NA	NA	NA	NA	H004
WGS0690	NA	NA	NA	NA	H004
WGS0003	NA	NA	NA	NA	H004
WGS0014	NA	NA	NA	NA	H004
WGS0608	NA	NA	NA	NA	H001
WGS0609	NA	NA	NA	NA	H001
WGS0809	NA	NA	NA	NA	H002

## Sheet: Table S9
Table S9.Plant Height Variation of Foxtail Millet Accessions Grouped by Seita.5G190100 Haplotypes
Sample ID	Plant_height_cm_Beijing_SY_2011	Plant_height_cm_Shanxi_CZ_2011	Plant_height_cm_Hebei_HS_2017	Plant_height_cm_Shanxi_YL_2020	Hap_type
WGS0002	NA	72	102	114.75	H002
WGS0004	87.38	86	100	127.25	H001
WGS0005	80	93	106	121.25	H001
WGS0006	107	92	122	130.8	H001
WGS0007	99	100	109	141	H001
WGS0008	96	77	NA	147.15	H001
WGS0010	122	93	NA	146.65	H001
WGS0011	90	74	NA	108.75	H001
WGS0012	115	98	NA	156.5	H001
WGS0015	NA	87	NA	151.5	H001
WGS0016	102.25	97	NA	146.8	H001
WGS0020	120	113	NA	177	H001
WGS0023	116	98	NA	132	H002
WGS0024	134	110	NA	136	H001
WGS0026	119.25	111	NA	163.15	H002
WGS0027	120.75	112	NA	152	H002
WGS0028	118	107	105	133.5	H001
WGS0030	84	54	110	109	H003
WGS0031	114	68	NA	109	H001
WGS0032	111	64	108	150	H001
WGS0033	97	58	NA	118	H001
WGS0035	115	69	NA	126	H001
WGS0041	128	110	136	170	H002
WGS0042	112	75	109	150.25	H001
WGS0043	143.62	110	156	184	H002
WGS0044	119.12	88	140	148	H001
WGS0045	157.5	108	164	170	H002
WGS0050	131	124	138	188	H002
WGS0051	146	116	134	194	H001
WGS0052	142.38	130	132	170	H001
WGS0053	162.5	111	148	174	H001
WGS0054	150	121	132	188	H002
WGS0055	114.33	87	110	166	H002
WGS0056	130	124	144	155	H002
WGS0057	113	100	134	142	H001
WGS0058	119.38	94	118	120	H001
WGS0059	134	118	140	146	H002
WGS0060	138	114	135	176	H002
WGS0063	133	126	131	175.5	H001
WGS0065	145	124	128	170	H001
WGS0066	114	87	NA	130	H002
WGS0069	137	106	NA	132	H002
WGS0070	138	112	116	160	H002
WGS0071	125	110	129	140	H001
WGS0072	131	109	126	173	H001
WGS0073	140	116	NA	173	H002
WGS0075	136	125	134	171	H001
WGS0076	156	130	134	198	H001
WGS0078	111	69	NA	99	H001
WGS0079	122	72	118	134	H001
WGS0081	140	113	129	168	H001
WGS0085	138	86	NA	143	H003
WGS0086	103	65	94	138	H001
WGS0089	112	91	113	144	H002
WGS0090	113	79	112	109	H002
WGS0092	96	118	135	172	H001
WGS0095	112	92	92	154	H001
WGS0096	121	96	129	135	H001
WGS0097	128	101	132	146	H001
WGS0099	112	64	121	156	H001
WGS0101	117.62	98	112	149	H001
WGS0105	115	64	102	118	H001
WGS0106	95	62	122	140	H001
WGS0107	106	72	133	152	H003
WGS0109	108	62	121	100	H001
WGS0110	NA	NA	NA	202	H001
WGS0112	157	NA	167	195	H001
WGS0113	150	NA	156	158	H002
WGS0114	149	NA	138	185	H002
WGS0116	141.88	NA	147	172	H001
WGS0122	117	NA	129	148	H001
WGS0123	100	NA	128	164	H002
WGS0124	117	NA	126	132	H002
WGS0127	112	NA	130	138	H001
WGS0129	141	NA	128	146	H002
WGS0130	113	103	131	156	H002
WGS0131	130	93	128	146	H002
WGS0133	132	92	149	168	H001
WGS0134	87	66	96	102	H001
WGS0135	104.62	82	114	143	H001
WGS0136	102	98	126	120	H001
WGS0137	118	106	135	146	H001
WGS0138	134	121	153	192	H001
WGS0140	94	67	130	134	H001
WGS0141	NA	55	NA	109	H001
WGS0142	113	75	97	156	H001
WGS0143	120	66	114	150	H001
WGS0145	125	90	116	144	H001
WGS0147	119	83	124	114	H001
WGS0148	116.05	91	125	140	H001
WGS0149	111	92	119	143	H002
WGS0150	118	76	125	134	H001
WGS0151	134	100	152	153	H001
WGS0152	132	102	138	138	H001
WGS0153	131	102	138	154	H002
WGS0154	113	91	138	148	H001
WGS0156	138	112	160	200	H001
WGS0157	109	66	118	NA	H001
WGS0158	126	93	146	159	H001
WGS0159	NA	NA	98	94	H002
WGS0163	147	105	NA	170	H001
WGS0166	135	125	159	178	H002
WGS0168	130	129	155	185	H001
WGS0171	146	112	136	152	H002
WGS0172	145	121	124	156	H001
WGS0173	146	128	142	162	H001
WGS0174	156.12	124	142	160	H002
WGS0175	133	129	135	185	H001
WGS0176	120	96	129	123	H001
WGS0177	115	86	111	122	H002
WGS0179	163	110	165	178	H001
WGS0181	146	136	163	182	H002
WGS0183	143	102	149	182	H001
WGS0184	125	116	152	167	H001
WGS0186	167	144	150	188	H001
WGS0187	160	130	148	178	H001
WGS0191	NA	140	140	NA	H001
WGS0193	149	152	160	140	H002
WGS0195	120	105	132	152	H001
WGS0197	110	68	106	124	H001
WGS0200	94	60	102	NA	H001
WGS0201	98	60	103	NA	H001
WGS0202	171	143	167	181	H001
WGS0203	165	130	130	159	H001
WGS0204	132.62	106	147	170	H001
WGS0206	137.38	107	127	NA	H001
WGS0207	122	92	120	NA	H002
WGS0209	144	128	115	154	H001
WGS0211	92	104	116	162	H001
WGS0212	96.62	68	NA	104	H003
WGS0213	159	142	NA	167	H001
WGS0214	102.5	68	99	NA	H002
WGS0215	120.25	94	116	136	H002
WGS0216	104.88	91	98	116	H002
WGS0217	104.88	86	104	110	H002
WGS0218	146.88	119	118	152	H002
WGS0219	166	126	142	172	H001
WGS0226	139	115	134	158	H002
WGS0227	140.5	113	140	154	H001
WGS0228	141	118	144	172	H002
WGS0229	144	115	150	166	H002
WGS0230	153	146	141	163	H002
WGS0232	158	133	128	196	H001
WGS0233	132	120	144	172	H001
WGS0234	103	86	128	133	H001
WGS0235	154	122	140	NA	H001
WGS0236	NA	150	158	NA	H001
WGS0238	123	83	136	154	H001
WGS0239	140	83	154	157	H001
WGS0240	158	112	154	180	H001
WGS0241	166	105	146	146	H001
WGS0242	150	116	126	162	H002
WGS0243	129	94	NA	144	H002
WGS0244	156	105	145	180	H001
WGS0245	122	106	139	190	H001
WGS0249	134	128	NA	160	H001
WGS0250	132	106	141	175	H001
WGS0252	149	118	122	NA	H001
WGS0258	140	99	138	169	H001
WGS0261	152	128	143	189	H001
WGS0262	143	110	132	148	H002
WGS0263	137	106	137	143	H002
WGS0264	132	139	140	170	H002
WGS0269	130.88	113	154	165	H002
WGS0270	125.12	118	139	164	H002
WGS0271	133	120	128	159	H001
WGS0272	124	114	120	143	H001
WGS0273	135.62	108	138	150	H001
WGS0274	120	86	127	142	H002
WGS0276	133	86	102	114	H001
WGS0277	128	84	113	122	H001
WGS0278	121	96	112	141	H001
WGS0279	132	86	127	132	H002
WGS0282	138	98	123	127	H002
WGS0283	132	92	117	133	H002
WGS0285	132	97	130	134	H002
WGS0286	128	84	129	130	H002
WGS0289	129	98	128	134	H002
WGS0291	133	90	116	124	H002
WGS0292	122	84	118	157	H001
WGS0293	120	95	109	116	H002
WGS0294	162	114	145	150	H002
WGS0295	132	92	143	124	H002
WGS0296	154	128	159	154	H002
WGS0297	94	88	128	122	H002
WGS0299	137	104	131	143	H001
WGS0300	154	106	145	142	H001
WGS0301	136	101	128	124	H002
WGS0302	138	85	138	141	H002
WGS0305	126	82	123	130	H002
WGS0306	129	90	126	130	H002
WGS0311	118	95	118	140.5	H002
WGS0312	141	104	119	136	H002
WGS0313	139	90	130	148	H002
WGS0314	140	102	130	144	H002
WGS0315	134	93	127	142	H002
WGS0317	118	106	138	136.5	H002
WGS0318	132	109	121	146	H002
WGS0319	141	108	130	130	H002
WGS0321	135	104	124	145	H002
WGS0322	140	109	109	132	H002
WGS0326	150	112	120	146	H002
WGS0328	163.38	111	153	190	H002
WGS0331	124	82	134	137	H001
WGS0332	143	116	160	159	H001
WGS0333	132	107	146	170	H001
WGS0334	118	99	148	177	H001
WGS0335	138	90	152	144	H001
WGS0336	96	86	125	136	H001
WGS0337	103	78	108	118	H001
WGS0338	121	92	149	143	H001
WGS0339	122	88	120	134	H001
WGS0340	100	72	132	164	H001
WGS0341	152	126	143	167	H001
WGS0342	176	120	160	164	H001
WGS0344	168	112	153	167	H002
WGS0346	132.38	102	122	146	H002
WGS0348	103	85	106	137	H002
WGS0350	128	99	106	143	H001
WGS0351	137	104	120	148	H001
WGS0353	108	72	118	118	H002
WGS0354	126	103	116	125	H002
WGS0355	135	109	130	146	H002
WGS0356	124	96	135	128	H002
WGS0357	128	105	130	136	H002
WGS0359	153	113	116	NA	H002
WGS0360	137	122	135	154	H002
WGS0361	140	98	131	144	H002
WGS0363	128.75	107	136	143	H002
WGS0364	152	114	144	146	H001
WGS0366	130	116	128	160	H002
WGS0367	97	106	124	151.25	H001
WGS0369	138	107	134	144	H002
WGS0370	144	121	141	163	H001
WGS0372	141	109	144	156	H002
WGS0373	150	126	154	188	H002
WGS0374	152	118	149	157.75	H002
WGS0376	159	119	148	167	H001
WGS0378	164	103	139	144	H001
WGS0379	170	117	157	174	H001
WGS0381	95	68	NA	118	H002
WGS0382	147	102	NA	151	H001
WGS0383	146	118	NA	146	H001
WGS0384	144	120	NA	172	H001
WGS0385	150	131	NA	186	H001
WGS0387	148	106	NA	168	H002
WGS0388	132	120	NA	164	H001
WGS0391	112	90	NA	132	H001
WGS0392	128	98	NA	139	H001
WGS0394	NA	83	114	95	H002
WGS0395	131	114	141	154	H001
WGS0396	112	118	137	166	H001
WGS0397	95	91	113	126	H001
WGS0398	83	87	100	115	H001
WGS0399	115	96	130	132	H001
WGS0400	111	97	126	144	H001
WGS0401	107	110	130	142	H001
WGS0402	106	104	116	158	H001
WGS0404	136	116	134	162	H001
WGS0405	132	110	135	135	H001
WGS0406	148	113	138	159.5	H001
WGS0408	145	109	NA	164	H001
WGS0410	146	120	131	168.25	H001
WGS0411	140	111	138	160	H001
WGS0413	114	89	136	167.25	H001
WGS0415	141.62	109	157	189	H003
WGS0416	136	101	142	182.75	H001
WGS0417	148	76	145	170	H001
WGS0418	163	124	148	172	H001
WGS0420	143.5	126	140	162	H002
WGS0421	150	123	154	169	H001
WGS0422	126.33	124	140	NA	H001
WGS0425	138	116	NA	168	H001
WGS0426	145	137	165	194	H001
WGS0427	141	126	142	172.25	H001
WGS0428	174	133	147	179	H002
WGS0429	172	120	142	158	H002
WGS0430	157	119	140	NA	H001
WGS0431	NA	131	162	201	H001
WGS0432	173	128	158	178	H001
WGS0433	140	96	132	128	H001
WGS0435	160	118	150	202	H001
WGS0436	158.25	129	150	198	H001
WGS0437	141	127	144	156	H001
WGS0438	136	122	133	178	H002
WGS0440	144	136	142	170	H001
WGS0442	142	128	158	154	H001
WGS0444	150	134	133	156	H002
WGS0445	127	142	148	170	H001
WGS0446	148	132	160	164	H002
WGS0447	142	109	163	166	H001
WGS0451	139	129	145	174	H002
WGS0452	141	125	156	173	H002
WGS0457	127	77	116	124	H001
WGS0458	146	128	144	172	H002
WGS0459	178	137	152	184	H001
WGS0461	155	144	165	198	H002
WGS0463	154.62	122	NA	139	H002
WGS0467	124	96	110	144	H001
WGS0468	147	101	118	170	H001
WGS0469	158	87	132	164	H001
WGS0471	98	NA	NA	118	H002
WGS0474	157	113	125	118	H002
WGS0476	144.75	105	130	150	H002
WGS0477	167	117	141	165	H002
WGS0478	175	121	155	174	H001
WGS0479	115	80	NA	125	H002
WGS0480	124	84	116	114	H002
WGS0481	162	123	152	180	H001
WGS0482	162	124	154	164	H001
WGS0483	162	116	149	148	H001
WGS0484	146	126	128	163	H001
WGS0485	153	126	156	183	H002
WGS0486	116	106	120	121	H002
WGS0487	134	87	132	140	H002
WGS0488	120	71	104	118.25	H002
WGS0489	140	106	149	152	H001
WGS0490	148	117	148	176	H002
WGS0491	129	92	NA	139	H002
WGS0494	140	120	140	162	H001
WGS0495	140	108	128	159.75	H001
WGS0496	129	106	NA	150	H001
WGS0497	126	103	NA	140	H001
WGS0498	122	103	118	120	H001
WGS0499	126	93	121	138	H002
WGS0500	108	86	114	130	H002
WGS0501	130	123	138	168	H002
WGS0502	126	128	151	165	H001
WGS0505	138	114	163	174.75	H001
WGS0507	150	118	143	164	H001
WGS0512	166	126	145	175	H002
WGS0513	148.12	114	146	172	H001
WGS0519	NA	118	164	189	H002
WGS0520	154	102	146	152	H001
WGS0522	166	105	155	174	H001
WGS0524	142	132.75	159	125	H001
WGS0525	NA	125	146	152	H001
WGS0527	124	130	NA	180	H001
WGS0530	132	150	143	166	H001
WGS0532	155	135	130	164	H001
WGS0533	167	122	NA	196	H001
WGS0535	125	91	151	168	H001
WGS0536	124	117	134	152	H002
WGS0537	119	103	122	144	H002
WGS0538	139	110	136	163	H002
WGS0541	145	120	153	186	H002
WGS0542	142	116	130	171.75	H002
WGS0543	94	89	108	124	H002
WGS0544	128	103	119	148	H002
WGS0545	154	129	145	170	H002
WGS0546	126	111	145	164	H002
WGS0547	118	114	140	162	H002
WGS0548	140.25	114	127	162	H002
WGS0549	138	120	128	176	H002
WGS0550	145	120	120	158	H002
WGS0551	154	118	131	144	H002
WGS0552	131	117	136	158	H002
WGS0553	146	120	131	158	H002
WGS0554	135	134	146	167	H002
WGS0555	143	127	148	158	H002
WGS0557	132.25	123	139	182	H002
WGS0558	118	120	132	164	H002
WGS0560	137	134	143	158	H001
WGS0561	133	117	131	156	H002
WGS0562	130	102	150	165	H001
WGS0563	168	122	149	145	H001
WGS0565	116	74	NA	130	H001
WGS0571	134	125	154	180	H001
WGS0572	164	126	156	192	H001
WGS0573	158	118	126	202	H001
WGS0574	124	95	133	182	H001
WGS0575	109	112	117	127	H001
WGS0576	136	90	148	153	H002
WGS0577	102	77	134	164	H001
WGS0578	96	82	107	164	H001
WGS0579	125	80	110	156	H001
WGS0580	95	97	137	154	H001
WGS0581	122	90	124	173	H001
WGS0582	138	102	150	159	H001
WGS0583	140	123	NA	181	H001
WGS0585	123	107	151	159	H001
WGS0587	144	109	147	174	H001
WGS0591	121	102	NA	134	H001
WGS0592	130	120	NA	163	H001
WGS0593	130	111	NA	118	H001
WGS0594	98	82	NA	116	H002
WGS0596	124	112	NA	157	H002
WGS0598	123	120	130	180	H002
WGS0601	137	112	151	169	H001
WGS0605	129	68	126	139	H001
WGS0612	147	126	144	171	H002
WGS0613	126	112	121	130	H002
WGS0614	140	133	141	197	H002
WGS0615	154	129	158	160	H001
WGS0616	129	100	102	155	H002
WGS0617	104	89	122	159	H001
WGS0618	124	113	131	169	H002
WGS0620	131	118	111	160	H002
WGS0621	139.62	114	140	166	H002
WGS0622	137.62	114	128	153	H002
WGS0624	108	96	129	161	H001
WGS0628	123	101	115	168	H002
WGS0629	143	103	139	174	H001
WGS0630	128	114	134	173	H002
WGS0631	136	119	129	158	H001
WGS0632	140	112	142	157	H002
WGS0633	135	109	132	168	H002
WGS0634	122	94	107	131	H002
WGS0635	140	112	149	188	H001
WGS0636	131.38	111	129	153	H001
WGS0638	142	110	130	140	H002
WGS0639	148	105	136	170	H001
WGS0640	168.38	118	153	183	H002
WGS0642	140	113	125	158	H002
WGS0643	142	114	132	174	H002
WGS0644	133	118	130	160	H002
WGS0645	144	120	132	162	H002
WGS0646	180	126	148	174	H001
WGS0647	149	110	143	171	H002
WGS0648	158	137	157	174	H002
WGS0651	140	114	134	160	H002
WGS0652	144	124	140	178	H002
WGS0653	129.75	118	134	166	H001
WGS0654	150.75	103	136	166	H001
WGS0657	152	110	147	169	H002
WGS0659	149.38	132	136	167	H002
WGS0660	135	121	129	158	H002
WGS0662	148	122	140	162.5	H001
WGS0663	144.12	113	136	158	H001
WGS0666	154	120	141	187	H002
WGS0667	114	104	129	156	H001
WGS0669	144	130	152	184	H001
WGS0670	135	121	134	167	H002
WGS0673	134	120	119	186	H001
WGS0674	136	112	124	170	H001
WGS0675	118	116	124	152	H002
WGS0676	124	120	138	168	H002
WGS0678	163	131	145	192	H001
WGS0679	148	114	128	154	H001
WGS0680	143	129	136	175	H001
WGS0681	181	135	164	194	H001
WGS0683	152	136	138	196	H002
WGS0684	156	134	130	183	H001
WGS0685	168	126	138	198	H002
WGS0692	144.62	130	127	164	H002
WGS0693	120	99	132	147	H003
WGS0694	148	124	150	200	H002
WGS0695	120.62	108	136	166	H001
WGS0696	138	118	146	148	H002
WGS0700	128	112	125	171	H002
WGS0702	155	130	140	154	H001
WGS0703	133	110	141	186	H001
WGS0705	134	125	144	176	H001
WGS0706	126	114	131	142	H002
WGS0707	112	101	101	120	H002
WGS0711	117	71	124	170	H001
WGS0712	136	118	126	178	H002
WGS0713	152	138	147	184	H002
WGS0714	144	129	154	200	H001
WGS0715	162	131	162	209	H001
WGS0716	147	133	150	138	H001
WGS0717	130	76	129	174	H002
WGS0718	150	130	130	NA	H002
WGS0720	141	112	137	NA	H001
WGS0722	143	114	136	141	H001
WGS0725	134	75	132	164	H002
WGS0726	131	96	144	148	H002
WGS0727	115	94	134	130	H002
WGS0728	140	100	144	162	H002
WGS0729	123	86	138	158	H001
WGS0730	126	79	136	146	H002
WGS0732	117	72	119	182	H002
WGS0734	111	65	112	134	H001
WGS0735	127	84	124	149	H002
WGS0736	155	84	141	154	H002
WGS0738	135.25	74	136	164	H003
WGS0739	107	74	133	160	H003
WGS0740	133	95	140	132	H001
WGS0741	125	97	135	166	H001
WGS0743	109.75	83	111	144	H001
WGS0744	122	94	134	152	H001
WGS0745	130	102	132	166	H001
WGS0747	144	119	139	172	H002
WGS0748	142	110	150	150	H001
WGS0749	125	109	131	140	H001
WGS0750	151	124	161	145	H002
WGS0751	153	131	151	176	H001
WGS0752	148	139	134	176	H001
WGS0754	130	134	135	184	H002
WGS0755	126	126	126	160	H002
WGS0756	141.5	103	137	172	H001
WGS0757	136.12	123	153	176	H002
WGS0758	156	111	128	179	H002
WGS0759	138	120	145	170	H002
WGS0760	150	126	149	198	H001
WGS0761	144	131	147	184	H002
WGS0762	114	110	128	153	H002
WGS0764	145	114	144	156	H001
WGS0768	149	132	130	181	H002
WGS0769	137	114	142	160	H001
WGS0770	132	118	136	191	H001
WGS0771	152	114	138	188	H002
WGS0772	132	122	139	195	H002
WGS0773	133	110	157	175	H001
WGS0774	158	132	144	186	H001
WGS0775	121	89	124	NA	H002
WGS0776	102	81	122	163	H001
WGS0778	113	112	138	181	H002
WGS0779	157	112	152	192	H002
WGS0780	117	105	102	163	H002
WGS0783	122	94	122	132	H002
WGS0785	NA	132	169	176	H002
WGS0786	139	112	148	162	H001
WGS0787	130	85	107	124	H002
WGS0788	171	121	145	185	H001
WGS0789	131	108	157	158	H001
WGS0791	169	124	141	180	H001
WGS0792	NA	132	147	175	H001
WGS0794	170	134	157	200	H001
WGS0795	169	116	154	172	H002
WGS0796	172	122	143	168	H001
WGS0799	144	119	148	194	H001
WGS0800	152	124	150	185	H001
WGS0801	115	73	115	132	H001
WGS0802	124	74	124	139	H003
WGS0803	153	148	NA	185	H001
WGS0805	NA	72	NA	148	H001
WGS0814	117	93	118	152	H001
WGS0815	108.88	97	110	171	H001
WGS0817	91	66	94	162	H003
WGS0818	135	128	125	130	H001
WGS0819	93	130	116	142	H001
WGS0821	119	109	130	156	H001
WGS0822	102	113	134	186	H002
WGS0823	158	114	130	144	H001
WGS0825	128	118	112	158	H001
WGS0827	122	NA	138	192	H001
WGS0830	132	108	113	144	H001
WGS0831	149	121	135	137	H001
WGS0832	119	130	129	NA	H001
WGS0834	115	116	136	NA	H001
WGS0835	130	115	148	NA	H001
WGS0838	155	115	140	178	H001
WGS0840	100	86	120	132	H001
WGS0841	105	66	116	122	H001
WGS0842	126	99	133	152	H001
WGS0843	110	82	100	112	H003
WGS0846	102	66	110	126	H001
WGS0847	163	131	160	128	H001
WGS0848	NA	75	96	116	H001
WGS0849	92	75	105	121	H001
WGS0851	104	78	92	122	H001
WGS0852	122	112	141	144	H003
WGS0853	100	86	118	137	H001
WGS0854	126	114	122	144	H003
WGS0857	130	143	108	152	H001
WGS0860	138	102	125	136	H001
WGS0861	136	93	124	160	H002
WGS0862	123	83	130	156	H001
WGS0869	162	101	141	NA	H001
WGS0873	130	126	143	170	H001
WGS0875	118	111	128	128	H002
WGS0878	134	116	138	154	H001
WGS0880	110	85	117	144	H001
WGS0881	150	125	134	164	H001
WGS0882	164	126	146	168	H001
WGS0883	150	123	140	NA	H001
WGS0885	135	111	126	134	H001
WGS0886	104	82	107	144	H002
WGS0887	114	98	119	158	H002
WGS0889	108	97	112	147	H002
WGS0890	140	114	139	172	H002
WGS0891	130	84	147	119	H003
WGS0892	88.12	60	114	122	H001
WGS0894	134	88	119	130	H002
WGS0896	128	121	128	156	H001
WGS0899	118	95	NA	146	H002
WGS0903	136	112	142	164	H001
WGS0904	152	120	161	180	H001
WGS0905	122	93	142	160	H001
WGS0907	141	140	165	188	H001
WGS0908	138	112	150	162	H001
WGS0909	132	117	142	156	H001
WGS0910	114	99	101	128	H001
WGS0911	142	119	128	129	H001
WGS0912	143	109	116	148	H002
WGS0913	86	62	NA	166	H001
WGS0915	93	62	NA	114	H001
WGS0916	88	66	NA	103	H001
WGS0917	101	75	NA	107	H002
WGS0918	NA	NA	96	97	H002
WGS0919	NA	74	NA	111	H002
WGS0922	97	68	NA	114	H002
WGS0923	NA	NA	NA	90	H002
WGS0925	NA	NA	NA	NA	H002
WGS0926	NA	NA	NA	118	H001
WGS0931	NA	NA	NA	NA	H002
WGS0933	NA	NA	NA	NA	H002
WGS0934	NA	NA	114	132	H002
WGS0935	NA	NA	NA	NA	H002
WGS0937	NA	NA	NA	135	H002
WGS0938	NA	NA	NA	110	H002
WGS0940	118	NA	97	124	H002
WGS0941	NA	NA	NA	NA	H002
WGS0942	100	NA	104	108	H002
WGS0003	NA	NA	NA	NA	H001
WGS0014	NA	NA	NA	NA	H001
WGS0034	NA	NA	NA	NA	H001
WGS0039	NA	NA	NA	NA	H001
WGS0062	NA	NA	NA	NA	H001
WGS0082	NA	NA	NA	NA	H001
WGS0093	NA	NA	NA	NA	H001
WGS0100	NA	NA	NA	NA	H001
WGS0103	NA	NA	NA	NA	H001
WGS0104	NA	NA	NA	NA	H001
WGS0111	NA	NA	NA	NA	H001
WGS0115	NA	NA	NA	NA	H001
WGS0119	NA	NA	NA	NA	H001
WGS0120	NA	NA	NA	NA	H001
WGS0126	NA	NA	NA	NA	H001
WGS0128	NA	NA	NA	NA	H001
WGS0144	NA	NA	NA	NA	H001
WGS0160	NA	NA	NA	NA	H001
WGS0161	NA	NA	NA	NA	H001
WGS0162	NA	NA	NA	NA	H001
WGS0167	NA	NA	NA	NA	H001
WGS0178	NA	NA	NA	NA	H001
WGS0188	NA	NA	NA	NA	H001
WGS0189	NA	NA	NA	NA	H001
WGS0194	NA	NA	NA	NA	H001
WGS0198	NA	NA	NA	NA	H001
WGS0199	NA	NA	NA	NA	H001
WGS0205	NA	NA	NA	NA	H001
WGS0208	NA	NA	NA	NA	H001
WGS0251	NA	NA	NA	NA	H001
WGS0329	NA	NA	NA	NA	H001
WGS0352	NA	NA	NA	NA	H001
WGS0377	NA	NA	NA	NA	H001
WGS0403	NA	NA	NA	NA	H001
WGS0407	NA	NA	NA	NA	H001
WGS0412	NA	NA	NA	NA	H001
WGS0423	NA	NA	NA	NA	H001
WGS0434	NA	NA	NA	NA	H001
WGS0439	NA	NA	NA	NA	H001
WGS0441	NA	NA	NA	NA	H001
WGS0443	NA	NA	NA	NA	H001
WGS0454	NA	NA	NA	NA	H001
WGS0462	NA	NA	NA	NA	H001
WGS0464	NA	NA	NA	NA	H001
WGS0472	NA	NA	NA	NA	H001
WGS0508	NA	NA	NA	NA	H001
WGS0509	NA	NA	NA	NA	H001
WGS0510	NA	NA	NA	NA	H001
WGS0511	NA	NA	NA	NA	H001
WGS0515	NA	NA	NA	NA	H001
WGS0516	NA	NA	NA	NA	H001
WGS0517	NA	NA	NA	NA	H001
WGS0521	NA	NA	NA	NA	H001
WGS0528	NA	NA	NA	NA	H001
WGS0559	NA	NA	NA	NA	H001
WGS0586	NA	NA	NA	NA	H001
WGS0588	NA	NA	NA	NA	H001
WGS0589	NA	NA	NA	NA	H001
WGS0590	NA	NA	NA	NA	H001
WGS0595	NA	NA	NA	NA	H001
WGS0597	NA	NA	NA	NA	H001
WGS0599	NA	NA	NA	NA	H001
WGS0600	NA	NA	NA	NA	H001
WGS0602	NA	NA	NA	NA	H001
WGS0603	NA	NA	NA	NA	H001
WGS0606	NA	NA	NA	NA	H001
WGS0610	NA	NA	NA	NA	H001
WGS0623	NA	NA	NA	NA	H001
WGS0637	NA	NA	NA	NA	H001
WGS0658	NA	NA	NA	NA	H001
WGS0661	NA	NA	NA	NA	H001
WGS0668	NA	NA	NA	NA	H001
WGS0682	NA	NA	NA	NA	H001
WGS0686	NA	NA	NA	NA	H001
WGS0688	NA	NA	NA	NA	H001
WGS0689	NA	NA	NA	NA	H001
WGS0691	NA	NA	NA	NA	H001
WGS0701	NA	NA	NA	NA	H001
WGS0719	NA	NA	NA	NA	H001
WGS0721	NA	NA	NA	NA	H001
WGS0724	NA	NA	NA	NA	H001
WGS0737	NA	NA	NA	NA	H001
WGS0742	NA	NA	NA	NA	H001
WGS0746	NA	NA	NA	NA	H001
WGS0753	NA	NA	NA	NA	H001
WGS0765	NA	NA	NA	NA	H001
WGS0782	NA	NA	NA	NA	H001
WGS0790	NA	NA	NA	NA	H001
WGS0793	NA	NA	NA	NA	H001
WGS0797	NA	NA	NA	NA	H001
WGS0798	NA	NA	NA	NA	H001
WGS0804	NA	NA	NA	NA	H001
WGS0807	NA	NA	NA	NA	H001
WGS0809	NA	NA	NA	NA	H001
WGS0811	NA	NA	NA	NA	H001
WGS0812	NA	NA	NA	NA	H001
WGS0813	NA	NA	NA	NA	H001
WGS0820	NA	NA	NA	NA	H001
WGS0826	NA	NA	NA	NA	H001
WGS0833	NA	NA	NA	NA	H001
WGS0850	NA	NA	NA	NA	H001
WGS0871	NA	NA	NA	NA	H001
WGS0876	NA	NA	NA	NA	H001
WGS0877	NA	NA	NA	NA	H001
WGS0884	NA	NA	NA	NA	H001
WGS0902	NA	NA	NA	NA	H001
WGS0906	NA	NA	NA	NA	H001
WGS0914	NA	NA	NA	NA	H001
WGS0927	NA	NA	NA	NA	H001
WGS0929	NA	NA	NA	NA	H001
WGS0017	NA	NA	NA	NA	H002
WGS0029	NA	NA	NA	NA	H002
WGS0038	NA	NA	NA	NA	H002
WGS0067	NA	NA	NA	NA	H002
WGS0068	NA	NA	NA	NA	H002
WGS0074	NA	NA	NA	NA	H002
WGS0077	NA	NA	NA	NA	H002
WGS0080	NA	NA	NA	NA	H002
WGS0087	NA	NA	NA	NA	H002
WGS0094	NA	NA	NA	NA	H002
WGS0098	NA	NA	NA	NA	H002
WGS0125	NA	NA	NA	NA	H002
WGS0132	NA	NA	NA	NA	H002
WGS0164	NA	NA	NA	NA	H002
WGS0165	NA	NA	NA	NA	H002
WGS0169	NA	NA	NA	NA	H002
WGS0170	NA	NA	NA	NA	H002
WGS0192	NA	NA	NA	NA	H002
WGS0210	NA	NA	NA	NA	H002
WGS0222	NA	NA	NA	NA	H002
WGS0223	NA	NA	NA	NA	H002
WGS0225	NA	NA	NA	NA	H002
WGS0246	NA	NA	NA	NA	H002
WGS0253	NA	NA	NA	NA	H002
WGS0254	NA	NA	NA	NA	H002
WGS0255	NA	NA	NA	NA	H002
WGS0256	NA	NA	NA	NA	H002
WGS0257	NA	NA	NA	NA	H002
WGS0259	NA	NA	NA	NA	H002
WGS0260	NA	NA	NA	NA	H002
WGS0280	NA	NA	NA	NA	H002
WGS0288	NA	NA	NA	NA	H002
WGS0290	NA	NA	NA	NA	H002
WGS0298	NA	NA	NA	NA	H002
WGS0303	NA	NA	NA	NA	H002
WGS0304	NA	NA	NA	NA	H002
WGS0308	NA	NA	NA	NA	H002
WGS0309	NA	NA	NA	NA	H002
WGS0316	NA	NA	NA	NA	H002
WGS0324	NA	NA	NA	NA	H002
WGS0327	NA	NA	NA	NA	H002
WGS0330	NA	NA	NA	NA	H002
WGS0349	NA	NA	NA	NA	H002
WGS0375	NA	NA	NA	NA	H002
WGS0386	NA	NA	NA	NA	H002
WGS0409	NA	NA	NA	NA	H002
WGS0414	NA	NA	NA	NA	H002
WGS0448	NA	NA	NA	NA	H002
WGS0449	NA	NA	NA	NA	H002
WGS0455	NA	NA	NA	NA	H002
WGS0456	NA	NA	NA	NA	H002
WGS0460	NA	NA	NA	NA	H002
WGS0465	NA	NA	NA	NA	H002
WGS0466	NA	NA	NA	NA	H002
WGS0470	NA	NA	NA	NA	H002
WGS0473	NA	NA	NA	NA	H002
WGS0475	NA	NA	NA	NA	H002
WGS0492	NA	NA	NA	NA	H002
WGS0493	NA	NA	NA	NA	H002
WGS0503	NA	NA	NA	NA	H002
WGS0504	NA	NA	NA	NA	H002
WGS0506	NA	NA	NA	NA	H002
WGS0514	NA	NA	NA	NA	H002
WGS0518	NA	NA	NA	NA	H002
WGS0523	NA	NA	NA	NA	H002
WGS0526	NA	NA	NA	NA	H002
WGS0529	NA	NA	NA	NA	H002
WGS0531	NA	NA	NA	NA	H002
WGS0534	NA	NA	NA	NA	H002
WGS0539	NA	NA	NA	NA	H002
WGS0540	NA	NA	NA	NA	H002
WGS0556	NA	NA	NA	NA	H002
WGS0564	NA	NA	NA	NA	H002
WGS0567	NA	NA	NA	NA	H002
WGS0568	NA	NA	NA	NA	H002
WGS0570	NA	NA	NA	NA	H002
WGS0604	NA	NA	NA	NA	H002
WGS0607	NA	NA	NA	NA	H002
WGS0608	NA	NA	NA	NA	H002
WGS0609	NA	NA	NA	NA	H002
WGS0611	NA	NA	NA	NA	H002
WGS0619	NA	NA	NA	NA	H002
WGS0625	NA	NA	NA	NA	H002
WGS0626	NA	NA	NA	NA	H002
WGS0641	NA	NA	NA	NA	H002
WGS0655	NA	NA	NA	NA	H002
WGS0656	NA	NA	NA	NA	H002
WGS0664	NA	NA	NA	NA	H002
WGS0671	NA	NA	NA	NA	H002
WGS0672	NA	NA	NA	NA	H002
WGS0677	NA	NA	NA	NA	H002
WGS0687	NA	NA	NA	NA	H002
WGS0690	NA	NA	NA	NA	H002
WGS0697	NA	NA	NA	NA	H002
WGS0698	NA	NA	NA	NA	H002
WGS0699	NA	NA	NA	NA	H002
WGS0704	NA	NA	NA	NA	H002
WGS0708	NA	NA	NA	NA	H002
WGS0709	NA	NA	NA	NA	H002
WGS0710	NA	NA	NA	NA	H002
WGS0723	NA	NA	NA	NA	H002
WGS0731	NA	NA	NA	NA	H002
WGS0763	NA	NA	NA	NA	H002
WGS0777	NA	NA	NA	NA	H002
WGS0781	NA	NA	NA	NA	H002
WGS0824	NA	NA	NA	NA	H002
WGS0828	NA	NA	NA	NA	H002
WGS0836	NA	NA	NA	NA	H002
WGS0837	NA	NA	NA	NA	H002
WGS0839	NA	NA	NA	NA	H002
WGS0844	NA	NA	NA	NA	H002
WGS0845	NA	NA	NA	NA	H002
WGS0856	NA	NA	NA	NA	H002
WGS0858	NA	NA	NA	NA	H002
WGS0859	NA	NA	NA	NA	H002
WGS0863	NA	NA	NA	NA	H002
WGS0864	NA	NA	NA	NA	H002
WGS0865	NA	NA	NA	NA	H002
WGS0866	NA	NA	NA	NA	H002
WGS0888	NA	NA	NA	NA	H002
WGS0893	NA	NA	NA	NA	H002
WGS0895	NA	NA	NA	NA	H002
WGS0900	NA	NA	NA	NA	H002
WGS0920	NA	NA	NA	NA	H002
WGS0921	NA	NA	NA	NA	H002
WGS0928	NA	NA	NA	NA	H002
WGS0930	NA	NA	NA	NA	H002
WGS0936	NA	NA	NA	NA	H002
WGS0088	NA	NA	NA	NA	H003
WGS0806	NA	NA	NA	NA	H003

## Sheet: Table S10
Table S10.Plant Height Variation of Foxtail Millet Accessions Grouped by Seita.5G255900 Haplotypes
Sample ID	Plant_height_cm_Beijing_SY_2011	Plant_height_cm_Shanxi_CZ_2011	Plant_height_cm_Hebei_HS_2017	Plant_height_cm_Shanxi_YL_2020	Hap_type
WGS0002	79	72	102	114.75	H003
WGS0004	87.38	86	100	127.25	H003
WGS0005	80	93	106	121.25	H003
WGS0006	107	92	122	130.8	H003
WGS0007	99	100	109	141	H001
WGS0008	96	77	NA	147.15	H002
WGS0009	127.38	92	128	158.1	H003
WGS0010	122	93	114	146.65	H003
WGS0011	90	74	NA	108.75	H003
WGS0012	115	98	138	156.5	H003
WGS0015	78	87	112	151.5	H003
WGS0016	102.25	97	133	146.8	H003
WGS0020	120	113	150	177	H003
WGS0023	116	98	134	132	H002
WGS0024	134	110	126	136	H002
WGS0026	119.25	111	123	163.15	H002
WGS0027	120.75	112	NA	152	H002
WGS0028	118	107	105	133.5	H002
WGS0030	84	54	110	109	H002
WGS0031	114	68	NA	109	H002
WGS0032	111	64	108	150	H002
WGS0033	97	58	NA	118	H002
WGS0035	115	69	NA	126	H002
WGS0041	128	110	136	170	H002
WGS0042	112	75	109	150.25	H002
WGS0043	143.62	110	156	184	H002
WGS0044	119.12	88	140	148	H002
WGS0045	157.5	108	164	170	H002
WGS0050	131	124	138	188	H001
WGS0051	146	116	134	194	H001
WGS0052	142.38	130	132	170	H001
WGS0053	162.5	111	148	174	H002
WGS0054	150	121	132	188	H001
WGS0055	114.33	87	110	166	H002
WGS0056	130	124	144	155	H002
WGS0057	113	100	134	142	H001
WGS0058	119.38	94	118	120	H001
WGS0059	134	118	140	146	H001
WGS0060	138	114	135	176	H001
WGS0063	133	126	131	175.5	H001
WGS0065	145	124	128	170	H002
WGS0066	114	87	NA	130	H002
WGS0069	137	106	NA	132	H001
WGS0070	138	112	116	160	H001
WGS0071	125	110	129	140	H001
WGS0072	131	109	126	173	H001
WGS0073	140	116	NA	173	H001
WGS0075	136	125	134	171	H001
WGS0076	156	130	134	198	H001
WGS0078	111	69	NA	99	H001
WGS0079	122	72	118	134	H001
WGS0081	140	113	129	168	H001
WGS0085	138	86	NA	143	H002
WGS0089	112	91	113	144	H001
WGS0090	113	79	112	109	H002
WGS0092	96	118	135	172	H001
WGS0095	112	92	92	154	H003
WGS0096	121	96	129	135	H002
WGS0097	128	101	132	146	H003
WGS0099	112	64	121	156	H002
WGS0101	117.62	98	112	149	H002
WGS0105	115	64	102	118	H002
WGS0106	95	62	122	140	H002
WGS0107	106	72	133	152	H002
WGS0109	108	62	121	NA	H002
WGS0110	NA	48	NA	202	H002
WGS0112	157	115	167	195	H001
WGS0113	150	116	156	158	H002
WGS0114	149	112	138	185	H002
WGS0116	141.88	109	147	172	H002
WGS0122	117	95	129	148	H002
WGS0124	117	112	126	132	H001
WGS0127	112	91	130	138	H001
WGS0129	141	104	128	146	H001
WGS0130	113	103	131	156	H002
WGS0131	130	93	128	146	H002
WGS0133	132	92	149	168	H003
WGS0134	87	66	96	102	H003
WGS0135	104.62	82	114	143	H002
WGS0136	102	98	126	120	H003
WGS0137	118	106	135	146	H003
WGS0138	134	121	153	192	H002
WGS0139	117	99	129	151	H002
WGS0140	94	67	130	134	H002
WGS0141	72	55	73	109	H003
WGS0142	113	75	97	156	H003
WGS0143	120	66	114	150	H001
WGS0145	125	90	116	144	H002
WGS0146	107	91	112	146	H002
WGS0147	119	83	124	114	H002
WGS0148	116.05	91	125	140	H001
WGS0149	111	92	119	143	H002
WGS0150	118	76	125	134	H002
WGS0151	134	100	152	153	H001
WGS0152	132	102	138	138	H001
WGS0153	131	102	138	154	H001
WGS0154	113	91	138	148	H002
WGS0156	138	112	160	200	H002
WGS0157	109	66	118	NA	H002
WGS0158	126	93	146	159	H002
WGS0159	NA	62	98	94	H001
WGS0166	135	125	159	178	H001
WGS0168	130	129	155	185	H002
WGS0171	146	112	136	152	H001
WGS0172	145	121	124	156	H001
WGS0173	146	128	142	162	H002
WGS0174	156.12	124	142	160	H001
WGS0175	133	129	135	185	H001
WGS0176	120	96	129	123	H002
WGS0177	115	86	111	122	H001
WGS0179	163	110	165	178	H002
WGS0180	119	78	128	153	H002
WGS0181	146	136	163	182	H001
WGS0182	131	107	150	162	H001
WGS0183	143	102	149	182	H002
WGS0184	125	116	152	167	H002
WGS0186	167	144	150	188	H002
WGS0187	160	130	148	178	H002
WGS0191	NA	140	140	NA	H001
WGS0193	149	152	160	140	H001
WGS0195	120	105	132	152	H001
WGS0197	110	68	106	124	H002
WGS0201	98	60	103	NA	H002
WGS0202	171	143	167	181	H001
WGS0203	165	130	130	159	H001
WGS0204	132.62	106	147	170	H002
WGS0206	137.38	107	127	NA	H002
WGS0207	122	92	120	NA	H001
WGS0209	144	128	115	154	H002
WGS0211	92	104	116	162	H002
WGS0212	96.62	68	NA	104	H003
WGS0213	159	142	NA	167	H002
WGS0214	102.5	68	99	NA	H001
WGS0215	120.25	94	116	136	H001
WGS0216	104.88	91	98	116	H001
WGS0217	104.88	86	104	110	H001
WGS0218	146.88	119	118	152	H001
WGS0219	166	126	142	172	H002
WGS0226	139	115	134	158	H001
WGS0227	140.5	113	140	154	H001
WGS0228	141	118	144	172	H001
WGS0229	144	115	150	166	H001
WGS0230	153	146	141	163	H001
WGS0232	158	133	128	196	H001
WGS0233	132	120	144	172	H001
WGS0234	103	86	128	133	H001
WGS0235	154	122	140	NA	H001
WGS0236	NA	150	158	NA	H001
WGS0238	123	83	136	154	H001
WGS0239	140	83	154	157	H002
WGS0240	158	112	154	180	H002
WGS0241	166	105	146	146	H001
WGS0242	150	116	126	162	H001
WGS0243	129	94	NA	144	H001
WGS0244	156	105	145	180	H002
WGS0245	122	106	139	190	H002
WGS0249	134	128	NA	160	H001
WGS0250	132	106	141	175	H001
WGS0252	149	118	122	NA	H002
WGS0258	140	99	138	169	H002
WGS0261	152	128	143	189	H002
WGS0262	143	110	132	148	H001
WGS0263	137	106	137	143	H001
WGS0264	132	139	140	170	H001
WGS0267	135	120	120	158	H001
WGS0269	130.88	113	154	165	H002
WGS0270	125.12	118	139	164	H002
WGS0271	133	120	128	159	H002
WGS0272	124	114	120	143	H002
WGS0273	135.62	108	138	150	H001
WGS0274	120	86	127	142	H001
WGS0276	133	86	102	114	H001
WGS0277	128	84	113	122	H002
WGS0278	121	96	112	141	H001
WGS0279	132	86	127	132	H001
WGS0282	138	98	123	127	H001
WGS0283	132	92	117	133	H001
WGS0284	122	96	122	118	H002
WGS0285	132	97	130	134	H001
WGS0286	128	84	129	130	H001
WGS0289	129	98	128	134	H001
WGS0291	133	90	116	124	H001
WGS0292	122	84	118	157	H002
WGS0293	120	95	109	116	H001
WGS0294	162	114	145	150	H001
WGS0295	132	92	143	124	H001
WGS0296	154	128	159	154	H001
WGS0297	NA	88	128	122	H001
WGS0299	137	104	131	143	H002
WGS0300	154	106	145	142	H001
WGS0301	136	101	128	124	H001
WGS0302	138	85	138	141	H001
WGS0305	126	82	123	130	H001
WGS0306	129	90	126	130	H001
WGS0311	118	95	118	140.5	H001
WGS0312	141	104	119	136	H001
WGS0313	139	90	130	148	H001
WGS0314	140	102	130	144	H001
WGS0315	134	93	127	142	H002
WGS0317	118	106	138	136.5	H001
WGS0318	132	109	121	146	H002
WGS0319	141	108	130	130	H002
WGS0321	135	104	124	145	H002
WGS0322	140	109	109	132	H001
WGS0326	150	112	120	146	H002
WGS0328	163.38	111	153	190	H002
WGS0331	124	82	134	137	H002
WGS0332	143	116	160	159	H002
WGS0333	132	107	146	170	H002
WGS0334	118	99	148	177	H002
WGS0335	138	90	152	144	H002
WGS0336	96	86	125	136	H002
WGS0337	103	78	108	118	H002
WGS0338	121	92	149	143	H001
WGS0339	122	88	120	134	H002
WGS0340	100	72	132	164	H002
WGS0341	152	126	143	167	H002
WGS0342	176	120	160	164	H002
WGS0344	168	112	153	167	H001
WGS0346	132.38	102	122	146	H001
WGS0348	103	85	106	137	H001
WGS0350	128	99	106	143	H001
WGS0351	137	104	120	148	H001
WGS0353	108	72	118	118	H001
WGS0354	126	103	116	125	H001
WGS0355	135	109	130	146	H002
WGS0356	124	96	135	128	H001
WGS0357	128	105	130	136	H002
WGS0359	153	113	116	NA	H001
WGS0360	137	122	135	154	H001
WGS0361	140	98	131	144	H001
WGS0363	128.75	107	136	143	H001
WGS0364	152	114	144	146	H002
WGS0365	146	127	152	174	H002
WGS0366	130	116	128	160	H001
WGS0367	97	106	124	151.25	H002
WGS0372	141	109	144	156	H002
WGS0373	150	126	154	188	H001
WGS0374	152	118	149	157.75	H002
WGS0376	159	119	148	167	H001
WGS0378	164	103	139	144	H002
WGS0379	170	117	157	174	H002
WGS0381	95	68	NA	118	H001
WGS0382	147	102	144	151	H002
WGS0383	146	118	152	146	H002
WGS0384	144	120	146	172	H002
WGS0385	150	131	142	186	H002
WGS0387	148	106	138	168	H001
WGS0388	132	120	142	164	H001
WGS0391	112	90	108	132	H002
WGS0392	128	98	136	139	H002
WGS0394	85	83	114	95	H003
WGS0396	112	118	137	166	H001
WGS0397	95	91	113	126	H002
WGS0398	83	87	100	115	H002
WGS0399	115	96	130	132	H003
WGS0400	111	97	126	144	H002
WGS0401	107	110	130	142	H002
WGS0402	106	104	116	158	H002
WGS0404	136	116	134	162	H001
WGS0405	132	110	135	135	H002
WGS0406	148	113	138	159.5	H002
WGS0408	145	109	NA	164	H001
WGS0410	146	120	131	168.25	H002
WGS0411	140	111	138	160	H002
WGS0413	114	89	136	167.25	H002
WGS0415	141.62	109	157	189	H002
WGS0416	136	101	142	182.75	H002
WGS0417	148	76	145	170	H002
WGS0418	163	124	148	172	H002
WGS0420	143.5	126	140	162	H001
WGS0421	150	123	154	169	H001
WGS0422	126.33	124	140	NA	H001
WGS0425	138	116	NA	168	H002
WGS0426	145	137	165	194	H001
WGS0427	141	126	142	172.25	H001
WGS0428	174	133	147	179	H002
WGS0429	172	120	142	158	H001
WGS0430	157	119	140	NA	H002
WGS0431	182	131	162	201	H002
WGS0432	173	128	158	178	H001
WGS0433	140	96	132	128	H002
WGS0435	160	118	150	202	H002
WGS0436	158.25	129	150	198	H002
WGS0437	141	127	144	156	H002
WGS0438	136	122	133	178	H002
WGS0440	144	136	142	170	H002
WGS0442	142	128	158	154	H002
WGS0444	150	134	133	156	H001
WGS0445	127	142	148	170	H002
WGS0446	148	132	160	164	H002
WGS0447	142	109	163	166	H001
WGS0451	139	129	145	174	H002
WGS0452	141	125	156	173	H002
WGS0457	127	77	116	124	H001
WGS0458	146	128	144	172	H002
WGS0459	178	137	152	184	H001
WGS0461	155	144	165	198	H001
WGS0463	154.62	122	NA	139	H001
WGS0467	124	96	110	144	H002
WGS0468	147	101	118	170	H002
WGS0469	158	87	132	164	H002
WGS0471	98	64	NA	118	H001
WGS0474	157	113	125	118	H001
WGS0476	144.75	105	130	150	H001
WGS0477	167	117	141	165	H001
WGS0478	175	121	155	174	H002
WGS0479	115	80	NA	125	H001
WGS0480	124	84	116	114	H001
WGS0481	162	123	152	180	H002
WGS0482	162	124	154	164	H002
WGS0483	162	116	149	148	H002
WGS0484	146	126	128	163	H002
WGS0485	153	126	156	183	H001
WGS0486	116	106	120	121	H001
WGS0487	134	87	132	140	H001
WGS0488	120	71	104	118.25	H001
WGS0489	140	106	149	152	H001
WGS0490	148	117	148	176	H002
WGS0491	129	92	NA	139	H001
WGS0494	140	120	140	162	H001
WGS0496	129	106	NA	150	H002
WGS0497	126	103	NA	140	H002
WGS0498	122	103	118	120	H002
WGS0499	126	93	121	138	H001
WGS0500	108	86	114	130	H001
WGS0501	130	123	138	168	H002
WGS0502	126	128	151	165	H002
WGS0505	138	114	163	174.75	H001
WGS0507	150	118	143	164	H001
WGS0512	166	126	145	175	H001
WGS0513	148.12	114	146	172	H001
WGS0519	NA	118	164	189	H001
WGS0520	154	102	146	152	H001
WGS0522	166	105	155	174	H002
WGS0524	142	132.75	159	125	H001
WGS0525	NA	125	146	152	H002
WGS0527	124	130	NA	180	H002
WGS0530	132	150	143	166	H002
WGS0533	167	122	NA	196	H002
WGS0535	125	91	151	168	H001
WGS0536	124	117	134	152	H001
WGS0537	119	103	122	144	H001
WGS0538	139	110	136	163	H001
WGS0541	145	120	153	186	H001
WGS0542	142	116	130	171.75	H001
WGS0543	NA	89	108	124	H001
WGS0544	128	103	119	148	H001
WGS0545	154	129	145	170	H002
WGS0546	126	111	145	164	H001
WGS0547	118	114	140	162	H001
WGS0548	140.25	114	127	162	H001
WGS0549	138	120	128	176	H001
WGS0550	145	120	120	158	H001
WGS0551	154	118	131	144	H002
WGS0553	146	120	131	158	H002
WGS0554	135	134	146	167	H001
WGS0557	132.25	123	139	182	H002
WGS0558	118	120	132	164	H001
WGS0560	137	134	143	158	H001
WGS0561	133	117	131	156	H001
WGS0562	130	102	150	165	H002
WGS0563	168	122	149	145	H002
WGS0565	116	74	NA	130	H003
WGS0571	134	125	154	180	H002
WGS0572	164	126	156	192	H002
WGS0573	158	118	126	202	H002
WGS0574	124	95	133	182	H002
WGS0575	109	112	117	127	H001
WGS0576	136	90	148	153	H002
WGS0577	102	77	134	164	H001
WGS0578	96	82	107	164	H002
WGS0579	125	80	110	156	H002
WGS0580	95	97	137	154	H001
WGS0581	122	90	124	173	H002
WGS0582	138	102	150	159	H002
WGS0583	140	123	NA	181	H002
WGS0585	123	107	151	159	H002
WGS0587	144	109	147	174	H001
WGS0591	121	102	NA	134	H001
WGS0592	130	120	NA	163	H002
WGS0593	130	111	NA	118	H001
WGS0594	98	82	NA	116	H002
WGS0596	124	112	NA	157	H002
WGS0598	123	120	130	180	H001
WGS0601	137	112	151	169	H002
WGS0605	129	68	126	139	H002
WGS0613	126	112	121	130	H001
WGS0614	140	133	141	197	H002
WGS0615	154	129	158	160	H001
WGS0616	129	100	102	155	H002
WGS0617	104	89	122	159	H002
WGS0618	124	113	131	169	H001
WGS0620	131	118	111	160	H001
WGS0621	139.62	114	140	166	H001
WGS0622	137.62	114	128	153	H001
WGS0624	108	96	129	161	H002
WGS0627	127.5	95	143	148	H002
WGS0628	123	101	115	168	H001
WGS0629	143	103	139	174	H002
WGS0630	128	114	134	173	H002
WGS0631	136	119	129	158	H001
WGS0632	140	112	142	157	H001
WGS0633	135	109	132	168	H001
WGS0634	122	94	107	131	H002
WGS0635	140	112	149	188	H002
WGS0636	131.38	111	129	153	H001
WGS0638	142	110	130	140	H001
WGS0639	148	105	136	170	H001
WGS0640	168.38	118	153	183	H001
WGS0643	142	114	132	174	H001
WGS0645	144	120	132	162	H001
WGS0646	180	126	148	174	H002
WGS0647	149	110	143	171	H002
WGS0650	123	102	118	152	H001
WGS0651	140	114	134	160	H001
WGS0652	144	124	140	178	H002
WGS0653	129.75	118	134	166	H001
WGS0654	150.75	103	136	166	H001
WGS0657	152	110	147	169	H001
WGS0659	149.38	132	136	167	H002
WGS0660	135	121	129	158	H002
WGS0662	148	122	140	162.5	H001
WGS0663	144.12	113	136	158	H001
WGS0665	141	131	137	170	H001
WGS0666	154	120	141	187	H002
WGS0667	114	104	129	156	H002
WGS0669	144	130	152	184	H001
WGS0670	135	121	134	167	H001
WGS0673	134	120	119	186	H001
WGS0674	136	112	124	170	H001
WGS0675	118	116	124	152	H001
WGS0676	124	120	138	168	H001
WGS0678	163	131	145	192	H002
WGS0679	148	114	128	154	H001
WGS0680	143	129	136	175	H001
WGS0681	181	135	164	194	H002
WGS0683	152	136	138	196	H002
WGS0684	156	134	130	183	H001
WGS0685	168	126	138	198	H001
WGS0692	144.62	130	127	164	H001
WGS0693	120	99	132	147	H002
WGS0696	138	118	146	148	H002
WGS0700	128	112	125	171	H001
WGS0702	155	130	140	154	H002
WGS0703	133	110	141	186	H002
WGS0705	134	125	144	176	H002
WGS0706	126	114	131	142	H001
WGS0707	112	101	101	120	H001
WGS0711	117	71	124	170	H002
WGS0712	136	118	126	178	H002
WGS0713	152	138	147	184	H002
WGS0714	144	129	154	200	H002
WGS0715	162	131	162	209	H002
WGS0716	147	133	150	138	H002
WGS0717	130	76	129	174	H001
WGS0718	150	130	130	NA	H001
WGS0720	141	112	137	NA	H002
WGS0722	143	114	136	141	H002
WGS0725	134	75	132	164	H002
WGS0726	131	96	144	148	H002
WGS0727	115	94	134	130	H002
WGS0728	140	100	144	162	H002
WGS0729	123	86	138	158	H002
WGS0730	126	79	136	146	H002
WGS0732	117	72	119	182	H002
WGS0734	111	65	112	134	H002
WGS0735	127	84	124	149	H002
WGS0736	155	84	141	154	H002
WGS0738	135.25	74	136	164	H002
WGS0739	107	74	133	160	H002
WGS0740	133	95	140	132	H002
WGS0741	125	97	135	166	H002
WGS0743	109.75	83	111	144	H002
WGS0744	122	94	134	152	H002
WGS0745	130	102	132	166	H002
WGS0747	144	119	139	172	H002
WGS0748	142	110	150	150	H002
WGS0749	125	109	131	140	H001
WGS0750	151	124	161	145	H002
WGS0751	153	131	151	176	H001
WGS0752	148	139	134	176	H001
WGS0754	130	134	135	184	H001
WGS0755	126	126	126	160	H001
WGS0756	141.5	103	137	172	H002
WGS0757	136.12	123	153	176	H001
WGS0758	156	111	128	179	H001
WGS0759	138	120	145	170	H002
WGS0760	150	126	149	198	H002
WGS0761	144	131	147	184	H001
WGS0762	114	110	128	153	H002
WGS0764	145	114	144	156	H001
WGS0766	168	110	148	162	H001
WGS0767	146	105	140	170	H001
WGS0768	149	132	130	181	H002
WGS0769	137	114	142	160	H001
WGS0770	132	118	136	191	H002
WGS0771	152	114	138	188	H001
WGS0772	132	122	139	195	H001
WGS0773	133	110	157	175	H002
WGS0774	158	132	144	186	H002
WGS0775	121	89	124	NA	H002
WGS0776	102	81	122	163	H002
WGS0780	117	105	102	163	H001
WGS0783	122	94	122	132	H002
WGS0785	176	132	169	176	H001
WGS0786	139	112	148	162	H001
WGS0787	130	85	107	124	H001
WGS0788	171	121	145	185	H002
WGS0789	131	108	157	158	H002
WGS0791	169	124	141	180	H002
WGS0792	NA	132	147	175	H002
WGS0794	170	134	157	200	H002
WGS0795	169	116	154	172	H001
WGS0796	172	122	143	168	H002
WGS0799	144	119	148	194	H002
WGS0800	152	124	150	185	H002
WGS0801	115	73	115	132	H001
WGS0802	124	74	124	139	H002
WGS0803	153	148	NA	185	H002
WGS0805	NA	72	NA	148	H002
WGS0810	107	104	134	216	H001
WGS0814	117	93	118	152	H002
WGS0815	108.88	97	110	171	H003
WGS0816	106	121	118	NA	H002
WGS0817	91	66	94	162	H003
WGS0819	NA	130	116	142	H001
WGS0821	119	109	130	156	H001
WGS0822	102	113	134	186	H001
WGS0823	158	114	130	144	H002
WGS0825	128	118	112	158	H002
WGS0827	122	NA	138	192	H002
WGS0830	132	108	113	144	H002
WGS0831	149	121	135	137	H001
WGS0832	119	130	129	NA	H001
WGS0834	115	116	136	NA	H001
WGS0835	130	115	148	NA	H001
WGS0838	155	115	140	178	H002
WGS0840	100	86	120	132	H001
WGS0841	105	66	116	122	H001
WGS0842	126	99	133	152	H003
WGS0843	110	82	100	112	H002
WGS0846	102	66	110	126	H001
WGS0847	163	131	160	128	H002
WGS0848	NA	75	96	116	H002
WGS0849	92	75	105	121	H002
WGS0851	104	78	92	122	H001
WGS0852	122	112	141	144	H002
WGS0853	100	86	118	137	H001
WGS0854	126	114	122	144	H002
WGS0855	133	136	130	166	H002
WGS0857	130	143	108	152	H002
WGS0860	138	102	125	136	H003
WGS0861	136	93	124	160	H001
WGS0862	123	83	130	156	H002
WGS0867	152	135	144	194	H002
WGS0868	160	142	160	NA	H002
WGS0869	162	101	141	NA	H002
WGS0870	150	119	148	NA	H002
WGS0872	116	132	142	156	H002
WGS0873	130	126	143	170	H002
WGS0874	119	122	138	170	H002
WGS0875	118	111	128	128	H001
WGS0878	134	116	138	154	H002
WGS0880	110	85	117	144	H001
WGS0881	150	125	134	164	H001
WGS0882	164	126	146	168	H001
WGS0883	150	123	140	NA	H001
WGS0885	135	111	126	134	H002
WGS0886	104	82	107	144	H001
WGS0887	114	98	119	158	H001
WGS0889	108	97	112	147	H003
WGS0890	140	114	139	172	H001
WGS0891	130	84	147	119	H002
WGS0894	134	88	119	130	H001
WGS0896	128	121	128	156	H002
WGS0899	118	95	94	146	H001
WGS0901	159	123	159	182	H001
WGS0903	136	112	142	164	H002
WGS0904	152	120	161	180	H001
WGS0905	122	93	142	160	H002
WGS0907	141	140	165	188	H002
WGS0908	138	112	150	162	H002
WGS0909	132	117	142	156	H002
WGS0910	114	99	101	128	H001
WGS0911	142	119	128	129	H002
WGS0913	86	62	NA	166	H002
WGS0915	93	62	NA	114	H002
WGS0916	88	66	NA	103	H002
WGS0917	101	75	93	107	H001
WGS0918	NA	67	96	97	H001
WGS0919	NA	74	NA	111	H001
WGS0922	97	68	NA	114	H001
WGS0923	NA	NA	NA	90	H001
WGS0924	96	72	NA	120	H002
WGS0925	NA	NA	NA	NA	H001
WGS0926	NA	NA	NA	118	H002
WGS0931	NA	NA	NA	NA	H001
WGS0933	NA	NA	NA	NA	H001
WGS0934	NA	NA	114	132	H001
WGS0935	NA	NA	NA	NA	H001
WGS0937	NA	68	NA	135	H001
WGS0938	NA	70	NA	110	H001
WGS0940	118	83	97	124	H001
WGS0941	NA	NA	NA	NA	H001
WGS0942	100	NA	104	108	H001
WGS0017	NA	NA	NA	NA	H001
WGS0029	NA	NA	NA	NA	H001
WGS0038	NA	NA	NA	NA	H001
WGS0062	NA	NA	NA	NA	H001
WGS0067	NA	NA	NA	NA	H001
WGS0068	NA	NA	NA	NA	H001
WGS0074	NA	NA	NA	NA	H001
WGS0080	NA	NA	NA	NA	H001
WGS0082	NA	NA	NA	NA	H001
WGS0087	NA	NA	NA	NA	H001
WGS0094	NA	NA	NA	NA	H001
WGS0098	NA	NA	NA	NA	H001
WGS0111	NA	NA	NA	NA	H001
WGS0117	NA	NA	NA	NA	H001
WGS0118	NA	NA	NA	NA	H001
WGS0119	NA	NA	NA	NA	H001
WGS0120	NA	NA	NA	NA	H001
WGS0125	NA	NA	NA	NA	H001
WGS0132	NA	NA	NA	NA	H001
WGS0144	NA	NA	NA	NA	H001
WGS0162	NA	NA	NA	NA	H001
WGS0164	NA	NA	NA	NA	H001
WGS0165	NA	NA	NA	NA	H001
WGS0169	NA	NA	NA	NA	H001
WGS0170	NA	NA	NA	NA	H001
WGS0188	NA	NA	NA	NA	H001
WGS0192	NA	NA	NA	NA	H001
WGS0194	NA	NA	NA	NA	H001
WGS0199	NA	NA	NA	NA	H001
WGS0205	NA	NA	NA	NA	H001
WGS0208	NA	NA	NA	NA	H001
WGS0210	NA	NA	NA	NA	H001
WGS0222	NA	NA	NA	NA	H001
WGS0223	NA	NA	NA	NA	H001
WGS0225	NA	NA	NA	NA	H001
WGS0246	NA	NA	NA	NA	H001
WGS0253	NA	NA	NA	NA	H001
WGS0254	NA	NA	NA	NA	H001
WGS0255	NA	NA	NA	NA	H001
WGS0256	NA	NA	NA	NA	H001
WGS0257	NA	NA	NA	NA	H001
WGS0259	NA	NA	NA	NA	H001
WGS0260	NA	NA	NA	NA	H001
WGS0280	NA	NA	NA	NA	H001
WGS0287	NA	NA	NA	NA	H001
WGS0288	NA	NA	NA	NA	H001
WGS0290	NA	NA	NA	NA	H001
WGS0298	NA	NA	NA	NA	H001
WGS0303	NA	NA	NA	NA	H001
WGS0304	NA	NA	NA	NA	H001
WGS0308	NA	NA	NA	NA	H001
WGS0309	NA	NA	NA	NA	H001
WGS0316	NA	NA	NA	NA	H001
WGS0324	NA	NA	NA	NA	H001
WGS0329	NA	NA	NA	NA	H001
WGS0330	NA	NA	NA	NA	H001
WGS0349	NA	NA	NA	NA	H001
WGS0352	NA	NA	NA	NA	H001
WGS0377	NA	NA	NA	NA	H001
WGS0386	NA	NA	NA	NA	H001
WGS0409	NA	NA	NA	NA	H001
WGS0414	NA	NA	NA	NA	H001
WGS0423	NA	NA	NA	NA	H001
WGS0443	NA	NA	NA	NA	H001
WGS0455	NA	NA	NA	NA	H001
WGS0456	NA	NA	NA	NA	H001
WGS0460	NA	NA	NA	NA	H001
WGS0465	NA	NA	NA	NA	H001
WGS0466	NA	NA	NA	NA	H001
WGS0470	NA	NA	NA	NA	H001
WGS0473	NA	NA	NA	NA	H001
WGS0475	NA	NA	NA	NA	H001
WGS0492	NA	NA	NA	NA	H001
WGS0503	NA	NA	NA	NA	H001
WGS0504	NA	NA	NA	NA	H001
WGS0514	NA	NA	NA	NA	H001
WGS0518	NA	NA	NA	NA	H001
WGS0523	NA	NA	NA	NA	H001
WGS0526	NA	NA	NA	NA	H001
WGS0529	NA	NA	NA	NA	H001
WGS0531	NA	NA	NA	NA	H001
WGS0534	NA	NA	NA	NA	H001
WGS0540	NA	NA	NA	NA	H001
WGS0556	NA	NA	NA	NA	H001
WGS0564	NA	NA	NA	NA	H001
WGS0567	NA	NA	NA	NA	H001
WGS0568	NA	NA	NA	NA	H001
WGS0570	NA	NA	NA	NA	H001
WGS0603	NA	NA	NA	NA	H001
WGS0606	NA	NA	NA	NA	H001
WGS0611	NA	NA	NA	NA	H001
WGS0637	NA	NA	NA	NA	H001
WGS0649	NA	NA	NA	NA	H001
WGS0655	NA	NA	NA	NA	H001
WGS0656	NA	NA	NA	NA	H001
WGS0658	NA	NA	NA	NA	H001
WGS0661	NA	NA	NA	NA	H001
WGS0664	NA	NA	NA	NA	H001
WGS0668	NA	NA	NA	NA	H001
WGS0671	NA	NA	NA	NA	H001
WGS0672	NA	NA	NA	NA	H001
WGS0677	NA	NA	NA	NA	H001
WGS0697	NA	NA	NA	NA	H001
WGS0698	NA	NA	NA	NA	H001
WGS0699	NA	NA	NA	NA	H001
WGS0753	NA	NA	NA	NA	H001
WGS0765	NA	NA	NA	NA	H001
WGS0781	NA	NA	NA	NA	H001
WGS0809	NA	NA	NA	NA	H001
WGS0820	NA	NA	NA	NA	H001
WGS0824	NA	NA	NA	NA	H001
WGS0828	NA	NA	NA	NA	H001
WGS0833	NA	NA	NA	NA	H001
WGS0836	NA	NA	NA	NA	H001
WGS0837	NA	NA	NA	NA	H001
WGS0839	NA	NA	NA	NA	H001
WGS0844	NA	NA	NA	NA	H001
WGS0845	NA	NA	NA	NA	H001
WGS0850	NA	NA	NA	NA	H001
WGS0856	NA	NA	NA	NA	H001
WGS0858	NA	NA	NA	NA	H001
WGS0859	NA	NA	NA	NA	H001
WGS0863	NA	NA	NA	NA	H001
WGS0866	NA	NA	NA	NA	H001
WGS0888	NA	NA	NA	NA	H001
WGS0893	NA	NA	NA	NA	H001
WGS0900	NA	NA	NA	NA	H001
WGS0920	NA	NA	NA	NA	H001
WGS0921	NA	NA	NA	NA	H001
WGS0928	NA	NA	NA	NA	H001
WGS0929	NA	NA	NA	NA	H001
WGS0930	NA	NA	NA	NA	H001
WGS0936	NA	NA	NA	NA	H001
WGS0034	NA	NA	NA	NA	H002
WGS0077	NA	NA	NA	NA	H002
WGS0084	NA	NA	NA	NA	H002
WGS0104	NA	NA	NA	NA	H002
WGS0115	NA	NA	NA	NA	H002
WGS0126	NA	NA	NA	NA	H002
WGS0128	NA	NA	NA	NA	H002
WGS0167	NA	NA	NA	NA	H002
WGS0178	NA	NA	NA	NA	H002
WGS0189	NA	NA	NA	NA	H002
WGS0251	NA	NA	NA	NA	H002
WGS0327	NA	NA	NA	NA	H002
WGS0375	NA	NA	NA	NA	H002
WGS0403	NA	NA	NA	NA	H002
WGS0407	NA	NA	NA	NA	H002
WGS0412	NA	NA	NA	NA	H002
WGS0439	NA	NA	NA	NA	H002
WGS0441	NA	NA	NA	NA	H002
WGS0448	NA	NA	NA	NA	H002
WGS0454	NA	NA	NA	NA	H002
WGS0462	NA	NA	NA	NA	H002
WGS0464	NA	NA	NA	NA	H002
WGS0472	NA	NA	NA	NA	H002
WGS0493	NA	NA	NA	NA	H002
WGS0506	NA	NA	NA	NA	H002
WGS0508	NA	NA	NA	NA	H002
WGS0509	NA	NA	NA	NA	H002
WGS0511	NA	NA	NA	NA	H002
WGS0515	NA	NA	NA	NA	H002
WGS0516	NA	NA	NA	NA	H002
WGS0517	NA	NA	NA	NA	H002
WGS0521	NA	NA	NA	NA	H002
WGS0528	NA	NA	NA	NA	H002
WGS0559	NA	NA	NA	NA	H002
WGS0589	NA	NA	NA	NA	H002
WGS0590	NA	NA	NA	NA	H002
WGS0595	NA	NA	NA	NA	H002
WGS0597	NA	NA	NA	NA	H002
WGS0599	NA	NA	NA	NA	H002
WGS0602	NA	NA	NA	NA	H002
WGS0604	NA	NA	NA	NA	H002
WGS0607	NA	NA	NA	NA	H002
WGS0608	NA	NA	NA	NA	H002
WGS0609	NA	NA	NA	NA	H002
WGS0610	NA	NA	NA	NA	H002
WGS0619	NA	NA	NA	NA	H002
WGS0625	NA	NA	NA	NA	H002
WGS0626	NA	NA	NA	NA	H002
WGS0641	NA	NA	NA	NA	H002
WGS0682	NA	NA	NA	NA	H002
WGS0686	NA	NA	NA	NA	H002
WGS0687	NA	NA	NA	NA	H002
WGS0688	NA	NA	NA	NA	H002
WGS0689	NA	NA	NA	NA	H002
WGS0701	NA	NA	NA	NA	H002
WGS0709	NA	NA	NA	NA	H002
WGS0710	NA	NA	NA	NA	H002
WGS0719	NA	NA	NA	NA	H002
WGS0721	NA	NA	NA	NA	H002
WGS0724	NA	NA	NA	NA	H002
WGS0731	NA	NA	NA	NA	H002
WGS0737	NA	NA	NA	NA	H002
WGS0742	NA	NA	NA	NA	H002
WGS0746	NA	NA	NA	NA	H002
WGS0763	NA	NA	NA	NA	H002
WGS0777	NA	NA	NA	NA	H002
WGS0782	NA	NA	NA	NA	H002
WGS0790	NA	NA	NA	NA	H002
WGS0793	NA	NA	NA	NA	H002
WGS0797	NA	NA	NA	NA	H002
WGS0798	NA	NA	NA	NA	H002
WGS0804	NA	NA	NA	NA	H002
WGS0807	NA	NA	NA	NA	H002
WGS0808	NA	NA	NA	NA	H002
WGS0812	NA	NA	NA	NA	H002
WGS0813	NA	NA	NA	NA	H002
WGS0826	NA	NA	NA	NA	H002
WGS0864	NA	NA	NA	NA	H002
WGS0865	NA	NA	NA	NA	H002
WGS0871	NA	NA	NA	NA	H002
WGS0877	NA	NA	NA	NA	H002
WGS0895	NA	NA	NA	NA	H002
WGS0902	NA	NA	NA	NA	H002
WGS0906	NA	NA	NA	NA	H002
WGS0914	NA	NA	NA	NA	H002
WGS0927	NA	NA	NA	NA	H002
WGS0039	NA	NA	NA	NA	H002
WGS0160	NA	NA	NA	NA	H002
WGS0161	NA	NA	NA	NA	H002
WGS0434	NA	NA	NA	NA	H002
WGS0586	NA	NA	NA	NA	H002
WGS0600	NA	NA	NA	NA	H002
WGS0623	NA	NA	NA	NA	H002
WGS0690	NA	NA	NA	NA	H002
WGS0708	NA	NA	NA	NA	H002
WGS0723	NA	NA	NA	NA	H002
WGS0811	NA	NA	NA	NA	H002
WGS0876	NA	NA	NA	NA	H002
WGS0884	NA	NA	NA	NA	H002
WGS0003	NA	NA	NA	NA	H003
WGS0014	NA	NA	NA	NA	H003
WGS0088	NA	NA	NA	NA	H003
WGS0093	NA	NA	NA	NA	H003
WGS0100	NA	NA	NA	NA	H003
WGS0103	NA	NA	NA	NA	H003
WGS0806	NA	NA	NA	NA	H003
WGS0086	NA	NA	NA	NA	H004
WGS0892	NA	NA	NA	NA	H004

[truncated: 5 more sheets: Table S11, Table S12, Table S13, Table S14, Table S15]
